# Supplementary material for: A Novel Cyanobacterium Synechococcus elongatus PCC 11802 has Distinct Genomic and Metabolomic Characteristics Compared to its Neighbor PCC 11801
Source: Sci Rep. 2020 Jan 13;10:191. doi: 10.1038/s41598-019-57051-0 (PMC6957532; doi:10.1038/s41598-019-57051-0)
Supplement: Supplementary file 3 — Supplementary File S-2. [file 41598_2019_57051_MOESM3_ESM.xlsx]

## Sheet: SNPs
Supplementary File S-2 List of single nucleotide polymorphisms (SNPs) in Synechococcus elongatus PCC 11802 compared to PCC 11801 as reference genome
SNP pattern	sequence_1_Contig	sequence_1_PosInContg	sequence_1_GenWidePos1	sequence_2_Contig	sequence_2_PosInContg	sequence_2_GenWidePos2
AG	PCC 11801	221	221	PCC 11802	189	189
GA	PCC 11801	243	243	PCC 11802	211	211
GA	PCC 11801	248	248	PCC 11802	216	216
TC	PCC 11801	262	262	PCC 11802	230	230
AG	PCC 11801	266	266	PCC 11802	234	234
TG	PCC 11801	354	354	PCC 11802	322	322
AC	PCC 11801	359	359	PCC 11802	327	327
CT	PCC 11801	361	361	PCC 11802	329	329
TC	PCC 11801	371	371	PCC 11802	339	339
GA	PCC 11801	381	381	PCC 11802	349	349
GA	PCC 11801	402	402	PCC 11802	370	370
AT	PCC 11801	433	433	PCC 11802	401	401
TC	PCC 11801	523	523	PCC 11802	491	491
AG	PCC 11801	525	525	PCC 11802	493	493
TG	PCC 11801	528	528	PCC 11802	496	496
GT	PCC 11801	529	529	PCC 11802	497	497
TC	PCC 11801	547	547	PCC 11802	515	515
GA	PCC 11801	554	554	PCC 11802	522	522
CT	PCC 11801	558	558	PCC 11802	526	526
AG	PCC 11801	564	564	PCC 11802	532	532
GA	PCC 11801	570	570	PCC 11802	538	538
TG	PCC 11801	571	571	PCC 11802	539	539
TC	PCC 11801	575	575	PCC 11802	543	543
CT	PCC 11801	586	586	PCC 11802	554	554
TC	PCC 11801	597	597	PCC 11802	565	565
GA	PCC 11801	603	603	PCC 11802	571	571
CA	PCC 11801	609	609	PCC 11802	577	577
CT	PCC 11801	611	611	PCC 11802	579	579
CT	PCC 11801	614	614	PCC 11802	582	582
TC	PCC 11801	615	615	PCC 11802	583	583
GA	PCC 11801	616	616	PCC 11802	584	584
CA	PCC 11801	623	623	PCC 11802	591	591
CT	PCC 11801	639	639	PCC 11802	607	607
AG	PCC 11801	642	642	PCC 11802	610	610
CA	PCC 11801	646	646	PCC 11802	614	614
TC	PCC 11801	651	651	PCC 11802	619	619
GA	PCC 11801	652	652	PCC 11802	620	620
AG	PCC 11801	654	654	PCC 11802	622	622
TC	PCC 11801	661	661	PCC 11802	629	629
CA	PCC 11801	666	666	PCC 11802	634	634
AG	PCC 11801	667	667	PCC 11802	635	635
AG	PCC 11801	668	668	PCC 11802	636	636
TG	PCC 11801	669	669	PCC 11802	637	637
CT	PCC 11801	682	682	PCC 11802	650	650
AG	PCC 11801	685	685	PCC 11802	653	653
TG	PCC 11801	717	717	PCC 11802	685	685
CT	PCC 11801	720	720	PCC 11802	688	688
AG	PCC 11801	723	723	PCC 11802	691	691
CT	PCC 11801	726	726	PCC 11802	694	694
CT	PCC 11801	732	732	PCC 11802	700	700
GA	PCC 11801	735	735	PCC 11802	703	703
AT	PCC 11801	736	736	PCC 11802	704	704
TA	PCC 11801	744	744	PCC 11802	712	712
TA	PCC 11801	745	745	PCC 11802	713	713
CG	PCC 11801	747	747	PCC 11802	715	715
GA	PCC 11801	750	750	PCC 11802	718	718
AG	PCC 11801	751	751	PCC 11802	719	719
AT	PCC 11801	753	753	PCC 11802	721	721
TC	PCC 11801	757	757	PCC 11802	725	725
GC	PCC 11801	759	759	PCC 11802	727	727
TC	PCC 11801	762	762	PCC 11802	730	730
CT	PCC 11801	765	765	PCC 11802	733	733
TC	PCC 11801	774	774	PCC 11802	742	742
CA	PCC 11801	828	828	PCC 11802	796	796
CT	PCC 11801	861	861	PCC 11802	829	829
CT	PCC 11801	875	875	PCC 11802	843	843
GA	PCC 11801	880	880	PCC 11802	848	848
TA	PCC 11801	891	891	PCC 11802	859	859
CA	PCC 11801	922	922	PCC 11802	890	890
TC	PCC 11801	929	929	PCC 11802	897	897
CT	PCC 11801	1172	1172	PCC 11802	1140	1140
GA	PCC 11801	1175	1175	PCC 11802	1143	1143
CT	PCC 11801	1196	1196	PCC 11802	1164	1164
AT	PCC 11801	1197	1197	PCC 11802	1165	1165
GC	PCC 11801	1229	1229	PCC 11802	1197	1197
GA	PCC 11801	1268	1268	PCC 11802	1236	1236
GA	PCC 11801	1283	1283	PCC 11802	1251	1251
AC	PCC 11801	1298	1298	PCC 11802	1266	1266
TC	PCC 11801	1316	1316	PCC 11802	1284	1284
CA	PCC 11801	1358	1358	PCC 11802	1326	1326
CT	PCC 11801	1367	1367	PCC 11802	1335	1335
GC	PCC 11801	1373	1373	PCC 11802	1341	1341
GA	PCC 11801	1553	1553	PCC 11802	1521	1521
CT	PCC 11801	1565	1565	PCC 11802	1533	1533
GT	PCC 11801	1580	1580	PCC 11802	1548	1548
CT	PCC 11801	1586	1586	PCC 11802	1554	1554
GA	PCC 11801	1649	1649	PCC 11802	1617	1617
TG	PCC 11801	1697	1697	PCC 11802	1665	1665
TC	PCC 11801	1715	1715	PCC 11802	1683	1683
TC	PCC 11801	1718	1718	PCC 11802	1686	1686
CT	PCC 11801	1805	1805	PCC 11802	1773	1773
CG	PCC 11801	1874	1874	PCC 11802	1842	1842
AG	PCC 11801	1946	1946	PCC 11802	1914	1914
GA	PCC 11801	1975	1975	PCC 11802	1943	1943
TC	PCC 11801	1979	1979	PCC 11802	1947	1947
GC	PCC 11801	2000	2000	PCC 11802	1968	1968
GA	PCC 11801	2019	2019	PCC 11802	1987	1987
GA	PCC 11801	2063	2063	PCC 11802	2031	2031
AT	PCC 11801	2066	2066	PCC 11802	2034	2034
GA	PCC 11801	2072	2072	PCC 11802	2040	2040
AG	PCC 11801	2099	2099	PCC 11802	2067	2067
TC	PCC 11801	2263	2263	PCC 11802	2228	2228
CT	PCC 11801	2266	2266	PCC 11802	2231	2231
AG	PCC 11801	2364	2364	PCC 11802	2329	2329
TC	PCC 11801	2452	2452	PCC 11802	2417	2417
GA	PCC 11801	2832	2832	PCC 11802	2797	2797
TC	PCC 11801	2839	2839	PCC 11802	2804	2804
TC	PCC 11801	2937	2937	PCC 11802	2902	2902
TC	PCC 11801	2998	2998	PCC 11802	2963	2963
TC	PCC 11801	3009	3009	PCC 11802	2974	2974
GA	PCC 11801	3092	3092	PCC 11802	3057	3057
CA	PCC 11801	3149	3149	PCC 11802	3114	3114
CT	PCC 11801	3161	3161	PCC 11802	3126	3126
TC	PCC 11801	3165	3165	PCC 11802	3130	3130
AG	PCC 11801	3170	3170	PCC 11802	3135	3135
GA	PCC 11801	3175	3175	PCC 11802	3140	3140
GT	PCC 11801	3197	3197	PCC 11802	3162	3162
AG	PCC 11801	3201	3201	PCC 11802	3169	3169
GA	PCC 11801	3205	3205	PCC 11802	3173	3173
GA	PCC 11801	3213	3213	PCC 11802	3181	3181
CA	PCC 11801	3220	3220	PCC 11802	3188	3188
AC	PCC 11801	3232	3232	PCC 11802	3200	3200
TC	PCC 11801	3238	3238	PCC 11802	3206	3206
AG	PCC 11801	3247	3247	PCC 11802	3215	3215
GA	PCC 11801	3256	3256	PCC 11802	3224	3224
GA	PCC 11801	3259	3259	PCC 11802	3227	3227
TG	PCC 11801	3265	3265	PCC 11802	3233	3233
CA	PCC 11801	3340	3340	PCC 11802	3308	3308
GA	PCC 11801	3355	3355	PCC 11802	3323	3323
TC	PCC 11801	3382	3382	PCC 11802	3350	3350
GC	PCC 11801	3388	3388	PCC 11802	3356	3356
CG	PCC 11801	3394	3394	PCC 11802	3362	3362
CG	PCC 11801	3406	3406	PCC 11802	3374	3374
GA	PCC 11801	3421	3421	PCC 11802	3389	3389
GA	PCC 11801	3427	3427	PCC 11802	3395	3395
GC	PCC 11801	3430	3430	PCC 11802	3398	3398
GA	PCC 11801	3435	3435	PCC 11802	3403	3403
AG	PCC 11801	3439	3439	PCC 11802	3407	3407
GA	PCC 11801	3442	3442	PCC 11802	3410	3410
AG	PCC 11801	3450	3450	PCC 11802	3418	3418
CT	PCC 11801	3451	3451	PCC 11802	3419	3419
GC	PCC 11801	3454	3454	PCC 11802	3422	3422
AG	PCC 11801	3457	3457	PCC 11802	3425	3425
CT	PCC 11801	3463	3463	PCC 11802	3431	3431
GC	PCC 11801	3466	3466	PCC 11802	3434	3434
AG	PCC 11801	3469	3469	PCC 11802	3437	3437
GT	PCC 11801	3478	3478	PCC 11802	3446	3446
GC	PCC 11801	3481	3481	PCC 11802	3449	3449
GA	PCC 11801	3487	3487	PCC 11802	3455	3455
AG	PCC 11801	3495	3495	PCC 11802	3463	3463
TG	PCC 11801	3503	3503	PCC 11802	3471	3471
GC	PCC 11801	3505	3505	PCC 11802	3473	3473
AG	PCC 11801	3510	3510	PCC 11802	3478	3478
CT	PCC 11801	3520	3520	PCC 11802	3488	3488
TC	PCC 11801	3523	3523	PCC 11802	3491	3491
TG	PCC 11801	3532	3532	PCC 11802	3500	3500
AG	PCC 11801	3543	3543	PCC 11802	3511	3511
GA	PCC 11801	3544	3544	PCC 11802	3512	3512
GA	PCC 11801	3547	3547	PCC 11802	3515	3515
CT	PCC 11801	3553	3553	PCC 11802	3521	3521
TG	PCC 11801	3556	3556	PCC 11802	3524	3524
GC	PCC 11801	3557	3557	PCC 11802	3525	3525
TC	PCC 11801	3558	3558	PCC 11802	3526	3526
CT	PCC 11801	3559	3559	PCC 11802	3527	3527
TC	PCC 11801	3580	3580	PCC 11802	3548	3548
AG	PCC 11801	3586	3586	PCC 11802	3554	3554
CT	PCC 11801	3601	3601	PCC 11802	3569	3569
TC	PCC 11801	3631	3631	PCC 11802	3599	3599
AG	PCC 11801	3649	3649	PCC 11802	3617	3617
AG	PCC 11801	3652	3652	PCC 11802	3620	3620
GA	PCC 11801	3658	3658	PCC 11802	3626	3626
CT	PCC 11801	3685	3685	PCC 11802	3653	3653
AG	PCC 11801	3736	3736	PCC 11802	3704	3704
AG	PCC 11801	3739	3739	PCC 11802	3707	3707
CT	PCC 11801	3802	3802	PCC 11802	3770	3770
AG	PCC 11801	3838	3838	PCC 11802	3806	3806
TC	PCC 11801	3886	3886	PCC 11802	3854	3854
GA	PCC 11801	4147	4147	PCC 11802	4115	4115
TC	PCC 11801	4174	4174	PCC 11802	4142	4142
TC	PCC 11801	4416	4416	PCC 11802	4384	4384
AC	PCC 11801	4480	4480	PCC 11802	4448	4448
AC	PCC 11801	4596	4596	PCC 11802	4563	4563
CT	PCC 11801	4707	4707	PCC 11802	4674	4674
GA	PCC 11801	4716	4716	PCC 11802	4683	4683
GC	PCC 11801	4768	4768	PCC 11802	4735	4735
TC	PCC 11801	4810	4810	PCC 11802	4777	4777
GC	PCC 11801	4884	4884	PCC 11802	4851	4851
GA	PCC 11801	4895	4895	PCC 11802	4862	4862
AC	PCC 11801	4905	4905	PCC 11802	4872	4872
GT	PCC 11801	4908	4908	PCC 11802	4875	4875
GC	PCC 11801	4911	4911	PCC 11802	4878	4878
GA	PCC 11801	4914	4914	PCC 11802	4881	4881
CT	PCC 11801	4920	4920	PCC 11802	4887	4887
CG	PCC 11801	4926	4926	PCC 11802	4893	4893
GC	PCC 11801	4938	4938	PCC 11802	4905	4905
GA	PCC 11801	4950	4950	PCC 11802	4917	4917
AG	PCC 11801	4959	4959	PCC 11802	4926	4926
TC	PCC 11801	4965	4965	PCC 11802	4932	4932
AC	PCC 11801	4968	4968	PCC 11802	4935	4935
GA	PCC 11801	4970	4970	PCC 11802	4937	4937
AG	PCC 11801	4971	4971	PCC 11802	4938	4938
CA	PCC 11801	4974	4974	PCC 11802	4941	4941
CT	PCC 11801	4986	4986	PCC 11802	4953	4953
CA	PCC 11801	5008	5008	PCC 11802	4975	4975
CA	PCC 11801	5053	5053	PCC 11802	5020	5020
CA	PCC 11801	5057	5057	PCC 11802	5024	5024
CT	PCC 11801	5181	5181	PCC 11802	5148	5148
CT	PCC 11801	5250	5250	PCC 11802	5217	5217
GA	PCC 11801	5253	5253	PCC 11802	5220	5220
AC	PCC 11801	5268	5268	PCC 11802	5235	5235
TA	PCC 11801	5270	5270	PCC 11802	5237	5237
AC	PCC 11801	5272	5272	PCC 11802	5239	5239
GA	PCC 11801	5273	5273	PCC 11802	5240	5240
CT	PCC 11801	5274	5274	PCC 11802	5241	5241
CT	PCC 11801	5289	5289	PCC 11802	5256	5256
GA	PCC 11801	5338	5338	PCC 11802	5305	5305
TG	PCC 11801	5524	5524	PCC 11802	5491	5491
TC	PCC 11801	5689	5689	PCC 11802	5656	5656
GT	PCC 11801	5716	5716	PCC 11802	5683	5683
TA	PCC 11801	5879	5879	PCC 11802	5846	5846
CG	PCC 11801	5882	5882	PCC 11802	5850	5850
GA	PCC 11801	5889	5889	PCC 11802	5857	5857
CA	PCC 11801	5896	5896	PCC 11802	5864	5864
CA	PCC 11801	5898	5898	PCC 11802	5866	5866
AG	PCC 11801	5902	5902	PCC 11802	5870	5870
CA	PCC 11801	5937	5937	PCC 11802	5905	5905
TC	PCC 11801	5955	5955	PCC 11802	5923	5923
TC	PCC 11801	5956	5956	PCC 11802	5924	5924
AC	PCC 11801	6000	6000	PCC 11802	5968	5968
GA	PCC 11801	6069	6069	PCC 11802	6037	6037
GA	PCC 11801	6114	6114	PCC 11802	6082	6082
CT	PCC 11801	6126	6126	PCC 11802	6094	6094
TC	PCC 11801	6129	6129	PCC 11802	6097	6097
GA	PCC 11801	6147	6147	PCC 11802	6115	6115
AC	PCC 11801	6361	6361	PCC 11802	6329	6329
GA	PCC 11801	6528	6528	PCC 11802	6496	6496
CT	PCC 11801	6633	6633	PCC 11802	6601	6601
AG	PCC 11801	6663	6663	PCC 11802	6631	6631
CT	PCC 11801	6669	6669	PCC 11802	6637	6637
CT	PCC 11801	6684	6684	PCC 11802	6652	6652
GT	PCC 11801	6691	6691	PCC 11802	6659	6659
TC	PCC 11801	7101	7101	PCC 11802	7069	7069
TC	PCC 11801	7227	7227	PCC 11802	7195	7195
CT	PCC 11801	7287	7287	PCC 11802	7255	7255
AT	PCC 11801	7398	7398	PCC 11802	7366	7366
CT	PCC 11801	7464	7464	PCC 11802	7432	7432
GA	PCC 11801	7473	7473	PCC 11802	7441	7441
TC	PCC 11801	7476	7476	PCC 11802	7444	7444
CA	PCC 11801	7491	7491	PCC 11802	7459	7459
GC	PCC 11801	7494	7494	PCC 11802	7462	7462
CT	PCC 11801	7518	7518	PCC 11802	7486	7486
TG	PCC 11801	7638	7638	PCC 11802	7606	7606
AG	PCC 11801	7722	7722	PCC 11802	7690	7690
CT	PCC 11801	7749	7749	PCC 11802	7717	7717
AG	PCC 11801	7786	7786	PCC 11802	7754	7754
TC	PCC 11801	7787	7787	PCC 11802	7755	7755
CT	PCC 11801	7804	7804	PCC 11802	7772	7772
TG	PCC 11801	7837	7837	PCC 11802	7805	7805
TA	PCC 11801	7839	7839	PCC 11802	7807	7807
AG	PCC 11801	7845	7845	PCC 11802	7813	7813
GA	PCC 11801	7850	7850	PCC 11802	7818	7818
AG	PCC 11801	7854	7854	PCC 11802	7822	7822
GA	PCC 11801	7861	7861	PCC 11802	7829	7829
GA	PCC 11801	7998	7998	PCC 11802	7966	7966
TA	PCC 11801	8031	8031	PCC 11802	7999	7999
GA	PCC 11801	8040	8040	PCC 11802	8008	8008
AG	PCC 11801	8082	8082	PCC 11802	8050	8050
GA	PCC 11801	8121	8121	PCC 11802	8089	8089
TC	PCC 11801	8133	8133	PCC 11802	8101	8101
AG	PCC 11801	8175	8175	PCC 11802	8143	8143
TC	PCC 11801	8442	8442	PCC 11802	8410	8410
AG	PCC 11801	8673	8673	PCC 11802	8641	8641
GA	PCC 11801	8867	8867	PCC 11802	8835	8835
GA	PCC 11801	8873	8873	PCC 11802	8841	8841
TC	PCC 11801	8906	8906	PCC 11802	8874	8874
GC	PCC 11801	8921	8921	PCC 11802	8889	8889
CT	PCC 11801	8924	8924	PCC 11802	8892	8892
CT	PCC 11801	8996	8996	PCC 11802	8964	8964
TC	PCC 11801	9065	9065	PCC 11802	9033	9033
AG	PCC 11801	9209	9209	PCC 11802	9177	9177
CA	PCC 11801	9263	9263	PCC 11802	9231	9231
AG	PCC 11801	9272	9272	PCC 11802	9240	9240
GA	PCC 11801	9278	9278	PCC 11802	9246	9246
GA	PCC 11801	9284	9284	PCC 11802	9252	9252
GA	PCC 11801	9296	9296	PCC 11802	9264	9264
CG	PCC 11801	9302	9302	PCC 11802	9270	9270
GA	PCC 11801	9313	9313	PCC 11802	9281	9281
GA	PCC 11801	9323	9323	PCC 11802	9291	9291
GA	PCC 11801	9359	9359	PCC 11802	9327	9327
CT	PCC 11801	9419	9419	PCC 11802	9387	9387
CT	PCC 11801	9425	9425	PCC 11802	9393	9393
AG	PCC 11801	9449	9449	PCC 11802	9417	9417
GA	PCC 11801	9452	9452	PCC 11802	9420	9420
AC	PCC 11801	9470	9470	PCC 11802	9438	9438
GA	PCC 11801	9779	9779	PCC 11802	9747	9747
GA	PCC 11801	9848	9848	PCC 11802	9816	9816
TC	PCC 11801	9857	9857	PCC 11802	9825	9825
CA	PCC 11801	9869	9869	PCC 11802	9837	9837
CT	PCC 11801	9878	9878	PCC 11802	9846	9846
GA	PCC 11801	9977	9977	PCC 11802	9945	9945
AG	PCC 11801	10143	10143	PCC 11802	10111	10111
TG	PCC 11801	10156	10156	PCC 11802	10124	10124
CT	PCC 11801	10166	10166	PCC 11802	10134	10134
TC	PCC 11801	10181	10181	PCC 11802	10149	10149
CT	PCC 11801	10211	10211	PCC 11802	10179	10179
GA	PCC 11801	10349	10349	PCC 11802	10317	10317
AG	PCC 11801	10350	10350	PCC 11802	10318	10318
TC	PCC 11801	10357	10357	PCC 11802	10325	10325
CT	PCC 11801	10367	10367	PCC 11802	10335	10335
AG	PCC 11801	10370	10370	PCC 11802	10338	10338
AC	PCC 11801	10380	10380	PCC 11802	10348	10348
CT	PCC 11801	10388	10388	PCC 11802	10356	10356
CT	PCC 11801	10415	10415	PCC 11802	10383	10383
TC	PCC 11801	10522	10522	PCC 11802	10490	10490
GA	PCC 11801	10547	10547	PCC 11802	10515	10515
GA	PCC 11801	10550	10550	PCC 11802	10518	10518
GA	PCC 11801	10553	10553	PCC 11802	10521	10521
CT	PCC 11801	10556	10556	PCC 11802	10524	10524
TC	PCC 11801	10586	10586	PCC 11802	10554	10554
GA	PCC 11801	10622	10622	PCC 11802	10590	10590
TA	PCC 11801	10625	10625	PCC 11802	10593	10593
CA	PCC 11801	10628	10628	PCC 11802	10596	10596
CG	PCC 11801	10631	10631	PCC 11802	10599	10599
AG	PCC 11801	10643	10643	PCC 11802	10611	10611
AG	PCC 11801	10756	10756	PCC 11802	10724	10724
GA	PCC 11801	10775	10775	PCC 11802	10743	10743
GA	PCC 11801	10784	10784	PCC 11802	10752	10752
AG	PCC 11801	10802	10802	PCC 11802	10770	10770
TC	PCC 11801	10835	10835	PCC 11802	10803	10803
GA	PCC 11801	10961	10961	PCC 11802	10929	10929
GC	PCC 11801	10973	10973	PCC 11802	10941	10941
CT	PCC 11801	10997	10997	PCC 11802	10965	10965
AG	PCC 11801	11008	11008	PCC 11802	10976	10976
GT	PCC 11801	11015	11015	PCC 11802	10983	10983
TG	PCC 11801	11018	11018	PCC 11802	10986	10986
AG	PCC 11801	11020	11020	PCC 11802	10988	10988
GC	PCC 11801	11021	11021	PCC 11802	10989	10989
AC	PCC 11801	11030	11030	PCC 11802	10998	10998
AC	PCC 11801	11033	11033	PCC 11802	11001	11001
AC	PCC 11801	11036	11036	PCC 11802	11004	11004
TC	PCC 11801	11045	11045	PCC 11802	11013	11013
AC	PCC 11801	11048	11048	PCC 11802	11016	11016
CT	PCC 11801	11051	11051	PCC 11802	11019	11019
TC	PCC 11801	11060	11060	PCC 11802	11028	11028
AC	PCC 11801	11063	11063	PCC 11802	11031	11031
AC	PCC 11801	11069	11069	PCC 11802	11037	11037
AG	PCC 11801	11072	11072	PCC 11802	11040	11040
CT	PCC 11801	11075	11075	PCC 11802	11043	11043
GA	PCC 11801	11078	11078	PCC 11802	11046	11046
CT	PCC 11801	11083	11083	PCC 11802	11051	11051
GA	PCC 11801	11084	11084	PCC 11802	11052	11052
CG	PCC 11801	11090	11090	PCC 11802	11058	11058
GA	PCC 11801	11096	11096	PCC 11802	11064	11064
AC	PCC 11801	11102	11102	PCC 11802	11070	11070
CT	PCC 11801	11103	11103	PCC 11802	11071	11071
CT	PCC 11801	11108	11108	PCC 11802	11076	11076
TC	PCC 11801	11111	11111	PCC 11802	11079	11079
GT	PCC 11801	11118	11118	PCC 11802	11086	11086
GA	PCC 11801	11129	11129	PCC 11802	11097	11097
CA	PCC 11801	11132	11132	PCC 11802	11100	11100
GA	PCC 11801	11207	11207	PCC 11802	11175	11175
CT	PCC 11801	11256	11256	PCC 11802	11224	11224
TG	PCC 11801	11442	11442	PCC 11802	11410	11410
AG	PCC 11801	11471	11471	PCC 11802	11439	11439
TC	PCC 11801	11557	11557	PCC 11802	11525	11525
GA	PCC 11801	11609	11609	PCC 11802	11577	11577
CG	PCC 11801	11686	11686	PCC 11802	11654	11654
TG	PCC 11801	11688	11688	PCC 11802	11656	11656
CA	PCC 11801	11690	11690	PCC 11802	11658	11658
TC	PCC 11801	11699	11699	PCC 11802	11667	11667
GA	PCC 11801	11750	11750	PCC 11802	11718	11718
TC	PCC 11801	11813	11813	PCC 11802	11781	11781
CT	PCC 11801	11858	11858	PCC 11802	11826	11826
CT	PCC 11801	11915	11915	PCC 11802	11883	11883
GT	PCC 11801	11948	11948	PCC 11802	11916	11916
TC	PCC 11801	11990	11990	PCC 11802	11958	11958
GA	PCC 11801	12052	12052	PCC 11802	12020	12020
AG	PCC 11801	12070	12070	PCC 11802	12038	12038
TC	PCC 11801	12120	12120	PCC 11802	12088	12088
AG	PCC 11801	12229	12229	PCC 11802	12197	12197
GA	PCC 11801	12265	12265	PCC 11802	12233	12233
AC	PCC 11801	12278	12278	PCC 11802	12246	12246
CG	PCC 11801	12328	12328	PCC 11802	12296	12296
AC	PCC 11801	12349	12349	PCC 11802	12317	12317
AG	PCC 11801	12415	12415	PCC 11802	12383	12383
CG	PCC 11801	12441	12441	PCC 11802	12409	12409
AG	PCC 11801	12451	12451	PCC 11802	12419	12419
TA	PCC 11801	12455	12455	PCC 11802	12423	12423
CA	PCC 11801	12477	12477	PCC 11802	12445	12445
AG	PCC 11801	12499	12499	PCC 11802	12467	12467
GA	PCC 11801	12508	12508	PCC 11802	12476	12476
CT	PCC 11801	12511	12511	PCC 11802	12479	12479
GA	PCC 11801	12513	12513	PCC 11802	12481	12481
TC	PCC 11801	12523	12523	PCC 11802	12491	12491
AG	PCC 11801	12532	12532	PCC 11802	12500	12500
GC	PCC 11801	12535	12535	PCC 11802	12503	12503
GC	PCC 11801	12538	12538	PCC 11802	12506	12506
GA	PCC 11801	12540	12540	PCC 11802	12508	12508
AT	PCC 11801	12541	12541	PCC 11802	12509	12509
CT	PCC 11801	12547	12547	PCC 11802	12515	12515
CA	PCC 11801	12552	12552	PCC 11802	12520	12520
GA	PCC 11801	12556	12556	PCC 11802	12524	12524
CT	PCC 11801	12562	12562	PCC 11802	12530	12530
GA	PCC 11801	12622	12622	PCC 11802	12590	12590
CG	PCC 11801	12669	12669	PCC 11802	12637	12637
AG	PCC 11801	12685	12685	PCC 11802	12653	12653
AG	PCC 11801	12703	12703	PCC 11802	12671	12671
GC	PCC 11801	12721	12721	PCC 11802	12689	12689
CT	PCC 11801	12835	12835	PCC 11802	12803	12803
CT	PCC 11801	12846	12846	PCC 11802	12814	12814
AG	PCC 11801	12903	12903	PCC 11802	12871	12871
GA	PCC 11801	12913	12913	PCC 11802	12881	12881
CT	PCC 11801	12939	12939	PCC 11802	12907	12907
AG	PCC 11801	13095	13095	PCC 11802	13063	13063
CT	PCC 11801	13119	13119	PCC 11802	13087	13087
GA	PCC 11801	13268	13268	PCC 11802	13236	13236
AT	PCC 11801	13275	13275	PCC 11802	13243	13243
AT	PCC 11801	13324	13324	PCC 11802	13292	13292
CG	PCC 11801	13356	13356	PCC 11802	13324	13324
AG	PCC 11801	13368	13368	PCC 11802	13336	13336
GA	PCC 11801	13371	13371	PCC 11802	13339	13339
GA	PCC 11801	13377	13377	PCC 11802	13345	13345
GA	PCC 11801	13410	13410	PCC 11802	13378	13378
GA	PCC 11801	13417	13417	PCC 11802	13385	13385
CT	PCC 11801	13418	13418	PCC 11802	13386	13386
AG	PCC 11801	13430	13430	PCC 11802	13398	13398
CT	PCC 11801	13450	13450	PCC 11802	13418	13418
AG	PCC 11801	13468	13468	PCC 11802	13436	13436
CA	PCC 11801	13474	13474	PCC 11802	13442	13442
AG	PCC 11801	13476	13476	PCC 11802	13444	13444
GT	PCC 11801	13479	13479	PCC 11802	13447	13447
CT	PCC 11801	13485	13485	PCC 11802	13453	13453
GA	PCC 11801	13533	13533	PCC 11802	13501	13501
AG	PCC 11801	13559	13559	PCC 11802	13527	13527
CG	PCC 11801	13602	13602	PCC 11802	13570	13570
AG	PCC 11801	13608	13608	PCC 11802	13576	13576
CG	PCC 11801	13919	13919	PCC 11802	13887	13887
TC	PCC 11801	13922	13922	PCC 11802	13890	13890
CT	PCC 11801	13925	13925	PCC 11802	13893	13893
TC	PCC 11801	13940	13940	PCC 11802	13908	13908
TA	PCC 11801	13958	13958	PCC 11802	13926	13926
TC	PCC 11801	13967	13967	PCC 11802	13935	13935
CT	PCC 11801	13985	13985	PCC 11802	13953	13953
CA	PCC 11801	13995	13995	PCC 11802	13963	13963
TC	PCC 11801	14015	14015	PCC 11802	13983	13983
TC	PCC 11801	14051	14051	PCC 11802	14019	14019
AG	PCC 11801	14144	14144	PCC 11802	14112	14112
GA	PCC 11801	14147	14147	PCC 11802	14115	14115
TC	PCC 11801	14195	14195	PCC 11802	14163	14163
AG	PCC 11801	14210	14210	PCC 11802	14178	14178
CT	PCC 11801	14219	14219	PCC 11802	14187	14187
GC	PCC 11801	14231	14231	PCC 11802	14199	14199
TC	PCC 11801	14240	14240	PCC 11802	14208	14208
GA	PCC 11801	14249	14249	PCC 11802	14217	14217
AG	PCC 11801	14318	14318	PCC 11802	14286	14286
TC	PCC 11801	14327	14327	PCC 11802	14295	14295
GA	PCC 11801	14328	14328	PCC 11802	14296	14296
TC	PCC 11801	14330	14330	PCC 11802	14298	14298
AG	PCC 11801	14510	14510	PCC 11802	14478	14478
AG	PCC 11801	14546	14546	PCC 11802	14514	14514
CA	PCC 11801	14612	14612	PCC 11802	14580	14580
GA	PCC 11801	14700	14700	PCC 11802	14668	14668
CA	PCC 11801	14723	14723	PCC 11802	14691	14691
TG	PCC 11801	14783	14783	PCC 11802	14751	14751
TC	PCC 11801	14801	14801	PCC 11802	14769	14769
GA	PCC 11801	14825	14825	PCC 11802	14793	14793
CT	PCC 11801	14837	14837	PCC 11802	14805	14805
GA	PCC 11801	14885	14885	PCC 11802	14853	14853
AG	PCC 11801	14966	14966	PCC 11802	14934	14934
AC	PCC 11801	15005	15005	PCC 11802	14973	14973
TC	PCC 11801	15008	15008	PCC 11802	14976	14976
TC	PCC 11801	15011	15011	PCC 11802	14979	14979
CT	PCC 11801	15020	15020	PCC 11802	14988	14988
AG	PCC 11801	15035	15035	PCC 11802	15003	15003
CT	PCC 11801	15041	15041	PCC 11802	15009	15009
CT	PCC 11801	15071	15071	PCC 11802	15039	15039
TG	PCC 11801	15128	15128	PCC 11802	15096	15096
TA	PCC 11801	15148	15148	PCC 11802	15116	15116
AG	PCC 11801	15155	15155	PCC 11802	15120	15120
CA	PCC 11801	15156	15156	PCC 11802	15121	15121
AG	PCC 11801	15161	15161	PCC 11802	15126	15126
GA	PCC 11801	15165	15165	PCC 11802	15130	15130
GA	PCC 11801	15185	15185	PCC 11802	15150	15150
TC	PCC 11801	15296	15296	PCC 11802	15261	15261
CT	PCC 11801	15315	15315	PCC 11802	15280	15280
GA	PCC 11801	15461	15461	PCC 11802	15426	15426
TC	PCC 11801	15470	15470	PCC 11802	15435	15435
CG	PCC 11801	15473	15473	PCC 11802	15438	15438
TC	PCC 11801	15479	15479	PCC 11802	15444	15444
CG	PCC 11801	15481	15481	PCC 11802	15446	15446
TC	PCC 11801	15482	15482	PCC 11802	15447	15447
AG	PCC 11801	15497	15497	PCC 11802	15462	15462
CT	PCC 11801	15501	15501	PCC 11802	15466	15466
CG	PCC 11801	15506	15506	PCC 11802	15471	15471
CA	PCC 11801	15509	15509	PCC 11802	15474	15474
AG	PCC 11801	15510	15510	PCC 11802	15475	15475
CT	PCC 11801	15512	15512	PCC 11802	15477	15477
CA	PCC 11801	15521	15521	PCC 11802	15486	15486
TG	PCC 11801	15524	15524	PCC 11802	15489	15489
GA	PCC 11801	15527	15527	PCC 11802	15492	15492
TC	PCC 11801	15557	15557	PCC 11802	15522	15522
CT	PCC 11801	15581	15581	PCC 11802	15546	15546
CT	PCC 11801	15662	15662	PCC 11802	15627	15627
TC	PCC 11801	15716	15716	PCC 11802	15681	15681
GA	PCC 11801	15725	15725	PCC 11802	15690	15690
CT	PCC 11801	15726	15726	PCC 11802	15691	15691
AG	PCC 11801	15728	15728	PCC 11802	15693	15693
GA	PCC 11801	15734	15734	PCC 11802	15699	15699
CT	PCC 11801	15762	15762	PCC 11802	15727	15727
CG	PCC 11801	15770	15770	PCC 11802	15735	15735
AG	PCC 11801	15818	15818	PCC 11802	15783	15783
TC	PCC 11801	15851	15851	PCC 11802	15816	15816
CT	PCC 11801	15881	15881	PCC 11802	15846	15846
TC	PCC 11801	15902	15902	PCC 11802	15867	15867
TG	PCC 11801	15956	15956	PCC 11802	15921	15921
TC	PCC 11801	15959	15959	PCC 11802	15924	15924
CT	PCC 11801	15962	15962	PCC 11802	15927	15927
AG	PCC 11801	15980	15980	PCC 11802	15945	15945
TC	PCC 11801	16010	16010	PCC 11802	15975	15975
AG	PCC 11801	16082	16082	PCC 11802	16047	16047
AG	PCC 11801	16192	16192	PCC 11802	16157	16157
GA	PCC 11801	16211	16211	PCC 11802	16176	16176
CT	PCC 11801	16232	16232	PCC 11802	16197	16197
CA	PCC 11801	16308	16308	PCC 11802	16273	16273
CT	PCC 11801	16328	16328	PCC 11802	16293	16293
GA	PCC 11801	16403	16403	PCC 11802	16368	16368
TC	PCC 11801	16460	16460	PCC 11802	16425	16425
TC	PCC 11801	16557	16557	PCC 11802	16522	16522
AT	PCC 11801	16591	16591	PCC 11802	16556	16556
GT	PCC 11801	16592	16592	PCC 11802	16557	16557
AG	PCC 11801	16595	16595	PCC 11802	16560	16560
GC	PCC 11801	16596	16596	PCC 11802	16561	16561
CA	PCC 11801	16597	16597	PCC 11802	16562	16562
AC	PCC 11801	16603	16603	PCC 11802	16567	16567
CT	PCC 11801	16615	16615	PCC 11802	16579	16579
CA	PCC 11801	16639	16639	PCC 11802	16602	16602
AC	PCC 11801	16640	16640	PCC 11802	16603	16603
AG	PCC 11801	16641	16641	PCC 11802	16604	16604
AG	PCC 11801	16642	16642	PCC 11802	16605	16605
AT	PCC 11801	16648	16648	PCC 11802	16611	16611
CA	PCC 11801	16656	16656	PCC 11802	16619	16619
AG	PCC 11801	16657	16657	PCC 11802	16620	16620
CA	PCC 11801	16662	16662	PCC 11802	16625	16625
CT	PCC 11801	16666	16666	PCC 11802	16629	16629
GT	PCC 11801	16689	16689	PCC 11802	16652	16652
AG	PCC 11801	16696	16696	PCC 11802	16659	16659
CT	PCC 11801	16698	16698	PCC 11802	16661	16661
CT	PCC 11801	16709	16709	PCC 11802	16672	16672
CG	PCC 11801	16743	16743	PCC 11802	16706	16706
AT	PCC 11801	16749	16749	PCC 11802	16712	16712
TA	PCC 11801	16776	16776	PCC 11802	16739	16739
AG	PCC 11801	16787	16787	PCC 11802	16750	16750
TC	PCC 11801	16850	16850	PCC 11802	16813	16813
CT	PCC 11801	16853	16853	PCC 11802	16816	16816
TC	PCC 11801	16883	16883	PCC 11802	16846	16846
CT	PCC 11801	16892	16892	PCC 11802	16855	16855
AG	PCC 11801	16913	16913	PCC 11802	16876	16876
TG	PCC 11801	16928	16928	PCC 11802	16891	16891
AG	PCC 11801	16931	16931	PCC 11802	16894	16894
AG	PCC 11801	16941	16941	PCC 11802	16904	16904
CG	PCC 11801	16943	16943	PCC 11802	16906	16906
GA	PCC 11801	16946	16946	PCC 11802	16909	16909
GC	PCC 11801	16949	16949	PCC 11802	16912	16912
TG	PCC 11801	16962	16962	PCC 11802	16925	16925
CT	PCC 11801	16964	16964	PCC 11802	16927	16927
CT	PCC 11801	16974	16974	PCC 11802	16937	16937
CT	PCC 11801	16976	16976	PCC 11802	16939	16939
GA	PCC 11801	16989	16989	PCC 11802	16952	16952
AG	PCC 11801	16994	16994	PCC 11802	16957	16957
CT	PCC 11801	17003	17003	PCC 11802	16966	16966
GA	PCC 11801	17008	17008	PCC 11802	16971	16971
CG	PCC 11801	17027	17027	PCC 11802	16990	16990
CA	PCC 11801	17033	17033	PCC 11802	16996	16996
TG	PCC 11801	17039	17039	PCC 11802	17002	17002
TC	PCC 11801	17051	17051	PCC 11802	17014	17014
TC	PCC 11801	17057	17057	PCC 11802	17020	17020
GA	PCC 11801	17072	17072	PCC 11802	17035	17035
AG	PCC 11801	17084	17084	PCC 11802	17047	17047
CT	PCC 11801	17088	17088	PCC 11802	17051	17051
CA	PCC 11801	17090	17090	PCC 11802	17053	17053
CT	PCC 11801	17093	17093	PCC 11802	17056	17056
GA	PCC 11801	17105	17105	PCC 11802	17068	17068
GT	PCC 11801	17111	17111	PCC 11802	17074	17074
GC	PCC 11801	17114	17114	PCC 11802	17077	17077
CT	PCC 11801	17117	17117	PCC 11802	17080	17080
TC	PCC 11801	17120	17120	PCC 11802	17083	17083
GA	PCC 11801	17123	17123	PCC 11802	17086	17086
CA	PCC 11801	17129	17129	PCC 11802	17092	17092
TA	PCC 11801	17132	17132	PCC 11802	17095	17095
GA	PCC 11801	17138	17138	PCC 11802	17101	17101
CT	PCC 11801	17144	17144	PCC 11802	17107	17107
CT	PCC 11801	17316	17316	PCC 11802	17279	17279
AG	PCC 11801	17318	17318	PCC 11802	17281	17281
CT	PCC 11801	17329	17329	PCC 11802	17292	17292
GA	PCC 11801	17402	17402	PCC 11802	17365	17365
GA	PCC 11801	17423	17423	PCC 11802	17386	17386
TC	PCC 11801	17475	17475	PCC 11802	17438	17438
CT	PCC 11801	17513	17513	PCC 11802	17476	17476
GA	PCC 11801	17543	17543	PCC 11802	17506	17506
CG	PCC 11801	17546	17546	PCC 11802	17509	17509
TG	PCC 11801	17612	17612	PCC 11802	17575	17575
GA	PCC 11801	17615	17615	PCC 11802	17578	17578
TC	PCC 11801	17618	17618	PCC 11802	17581	17581
CT	PCC 11801	17672	17672	PCC 11802	17635	17635
GA	PCC 11801	17737	17737	PCC 11802	17700	17700
TC	PCC 11801	17796	17796	PCC 11802	17759	17759
TC	PCC 11801	17797	17797	PCC 11802	17760	17760
CT	PCC 11801	17799	17799	PCC 11802	17762	17762
CA	PCC 11801	17803	17803	PCC 11802	17766	17766
AG	PCC 11801	17807	17807	PCC 11802	17770	17770
AG	PCC 11801	17808	17808	PCC 11802	17771	17771
CT	PCC 11801	17810	17810	PCC 11802	17773	17773
AG	PCC 11801	17811	17811	PCC 11802	17774	17774
AG	PCC 11801	17814	17814	PCC 11802	17777	17777
GA	PCC 11801	17815	17815	PCC 11802	17778	17778
AG	PCC 11801	17823	17823	PCC 11802	17786	17786
TC	PCC 11801	17830	17830	PCC 11802	17793	17793
AG	PCC 11801	17832	17832	PCC 11802	17795	17795
GA	PCC 11801	17833	17833	PCC 11802	17796	17796
AC	PCC 11801	17834	17834	PCC 11802	17797	17797
TG	PCC 11801	17841	17841	PCC 11802	17804	17804
CG	PCC 11801	17844	17844	PCC 11802	17807	17807
GA	PCC 11801	17855	17855	PCC 11802	17818	17818
GA	PCC 11801	17856	17856	PCC 11802	17819	17819
TG	PCC 11801	17859	17859	PCC 11802	17822	17822
CG	PCC 11801	17863	17863	PCC 11802	17826	17826
CT	PCC 11801	17864	17864	PCC 11802	17827	17827
AG	PCC 11801	17865	17865	PCC 11802	17828	17828
TC	PCC 11801	17874	17874	PCC 11802	17837	17837
TC	PCC 11801	17877	17877	PCC 11802	17840	17840
GA	PCC 11801	17880	17880	PCC 11802	17843	17843
CT	PCC 11801	17883	17883	PCC 11802	17846	17846
TC	PCC 11801	17887	17887	PCC 11802	17850	17850
AG	PCC 11801	17890	17890	PCC 11802	17853	17853
GA	PCC 11801	17891	17891	PCC 11802	17854	17854
CA	PCC 11801	17892	17892	PCC 11802	17855	17855
GA	PCC 11801	17896	17896	PCC 11802	17859	17859
CT	PCC 11801	17901	17901	PCC 11802	17864	17864
TC	PCC 11801	17904	17904	PCC 11802	17867	17867
CA	PCC 11801	17905	17905	PCC 11802	17868	17868
GA	PCC 11801	17906	17906	PCC 11802	17869	17869
AG	PCC 11801	17907	17907	PCC 11802	17870	17870
TC	PCC 11801	17910	17910	PCC 11802	17873	17873
CG	PCC 11801	17912	17912	PCC 11802	17875	17875
AC	PCC 11801	17922	17922	PCC 11802	17885	17885
GT	PCC 11801	17925	17925	PCC 11802	17888	17888
AG	PCC 11801	17926	17926	PCC 11802	17889	17889
TC	PCC 11801	17928	17928	PCC 11802	17891	17891
GA	PCC 11801	17930	17930	PCC 11802	17893	17893
CT	PCC 11801	17937	17937	PCC 11802	17900	17900
CG	PCC 11801	17938	17938	PCC 11802	17901	17901
AG	PCC 11801	17940	17940	PCC 11802	17903	17903
TC	PCC 11801	17943	17943	PCC 11802	17906	17906
GA	PCC 11801	17944	17944	PCC 11802	17907	17907
TC	PCC 11801	17946	17946	PCC 11802	17909	17909
GT	PCC 11801	17947	17947	PCC 11802	17910	17910
CG	PCC 11801	17948	17948	PCC 11802	17911	17911
TG	PCC 11801	17949	17949	PCC 11802	17912	17912
CG	PCC 11801	17950	17950	PCC 11802	17913	17913
GC	PCC 11801	17952	17952	PCC 11802	17915	17915
CG	PCC 11801	17958	17958	PCC 11802	17921	17921
AG	PCC 11801	17964	17964	PCC 11802	17927	17927
TA	PCC 11801	17970	17970	PCC 11802	17933	17933
GA	PCC 11801	17973	17973	PCC 11802	17936	17936
TG	PCC 11801	17988	17988	PCC 11802	17951	17951
CT	PCC 11801	18051	18051	PCC 11802	18014	18014
CT	PCC 11801	18069	18069	PCC 11802	18032	18032
GA	PCC 11801	18072	18072	PCC 11802	18035	18035
AG	PCC 11801	18075	18075	PCC 11802	18038	18038
GA	PCC 11801	18124	18124	PCC 11802	18087	18087
TA	PCC 11801	18129	18129	PCC 11802	18092	18092
TC	PCC 11801	18198	18198	PCC 11802	18161	18161
CT	PCC 11801	18210	18210	PCC 11802	18173	18173
GA	PCC 11801	18215	18215	PCC 11802	18178	18178
GT	PCC 11801	18218	18218	PCC 11802	18181	18181
CT	PCC 11801	18219	18219	PCC 11802	18182	18182
CT	PCC 11801	18222	18222	PCC 11802	18185	18185
CA	PCC 11801	18225	18225	PCC 11802	18188	18188
CT	PCC 11801	18228	18228	PCC 11802	18191	18191
GT	PCC 11801	18270	18270	PCC 11802	18233	18233
TG	PCC 11801	18276	18276	PCC 11802	18239	18239
AG	PCC 11801	18282	18282	PCC 11802	18245	18245
TC	PCC 11801	18283	18283	PCC 11802	18246	18246
GC	PCC 11801	18291	18291	PCC 11802	18254	18254
TC	PCC 11801	18303	18303	PCC 11802	18266	18266
GA	PCC 11801	18306	18306	PCC 11802	18269	18269
CG	PCC 11801	18309	18309	PCC 11802	18272	18272
AT	PCC 11801	18312	18312	PCC 11802	18275	18275
AC	PCC 11801	18315	18315	PCC 11802	18278	18278
GA	PCC 11801	18321	18321	PCC 11802	18284	18284
GA	PCC 11801	18323	18323	PCC 11802	18286	18286
TC	PCC 11801	18325	18325	PCC 11802	18288	18288
AC	PCC 11801	18327	18327	PCC 11802	18290	18290
CG	PCC 11801	18330	18330	PCC 11802	18293	18293
TC	PCC 11801	18339	18339	PCC 11802	18302	18302
AG	PCC 11801	18340	18340	PCC 11802	18303	18303
TA	PCC 11801	18342	18342	PCC 11802	18305	18305
AC	PCC 11801	18345	18345	PCC 11802	18308	18308
AG	PCC 11801	18348	18348	PCC 11802	18311	18311
TC	PCC 11801	18351	18351	PCC 11802	18314	18314
TG	PCC 11801	18352	18352	PCC 11802	18315	18315
CT	PCC 11801	18354	18354	PCC 11802	18317	18317
GA	PCC 11801	18357	18357	PCC 11802	18320	18320
TC	PCC 11801	18360	18360	PCC 11802	18323	18323
GT	PCC 11801	18363	18363	PCC 11802	18326	18326
GT	PCC 11801	18366	18366	PCC 11802	18329	18329
AG	PCC 11801	18369	18369	PCC 11802	18332	18332
AG	PCC 11801	18378	18378	PCC 11802	18341	18341
GC	PCC 11801	18385	18385	PCC 11802	18348	18348
GA	PCC 11801	18390	18390	PCC 11802	18353	18353
CA	PCC 11801	18400	18400	PCC 11802	18363	18363
TC	PCC 11801	18418	18418	PCC 11802	18381	18381
AG	PCC 11801	18444	18444	PCC 11802	18407	18407
CT	PCC 11801	18590	18590	PCC 11802	18553	18553
AG	PCC 11801	18600	18600	PCC 11802	18563	18563
TC	PCC 11801	18618	18618	PCC 11802	18581	18581
TC	PCC 11801	18648	18648	PCC 11802	18611	18611
TC	PCC 11801	18780	18780	PCC 11802	18743	18743
CA	PCC 11801	18822	18822	PCC 11802	18785	18785
CT	PCC 11801	18840	18840	PCC 11802	18803	18803
AG	PCC 11801	18876	18876	PCC 11802	18839	18839
CT	PCC 11801	18879	18879	PCC 11802	18842	18842
GC	PCC 11801	18897	18897	PCC 11802	18860	18860
TC	PCC 11801	18900	18900	PCC 11802	18863	18863
AG	PCC 11801	18906	18906	PCC 11802	18869	18869
AT	PCC 11801	18909	18909	PCC 11802	18872	18872
GA	PCC 11801	18913	18913	PCC 11802	18876	18876
AC	PCC 11801	18918	18918	PCC 11802	18881	18881
AG	PCC 11801	18969	18969	PCC 11802	18932	18932
GA	PCC 11801	18972	18972	PCC 11802	18935	18935
CT	PCC 11801	18997	18997	PCC 11802	18960	18960
GA	PCC 11801	19070	19070	PCC 11802	19033	19033
CT	PCC 11801	19106	19106	PCC 11802	19069	19069
AC	PCC 11801	19133	19133	PCC 11802	19096	19096
AT	PCC 11801	19142	19142	PCC 11802	19105	19105
GA	PCC 11801	19154	19154	PCC 11802	19117	19117
TC	PCC 11801	19157	19157	PCC 11802	19120	19120
GC	PCC 11801	19160	19160	PCC 11802	19123	19123
CT	PCC 11801	19175	19175	PCC 11802	19138	19138
AG	PCC 11801	19237	19237	PCC 11802	19200	19200
TC	PCC 11801	19241	19241	PCC 11802	19204	19204
AG	PCC 11801	19242	19242	PCC 11802	19205	19205
GT	PCC 11801	19307	19307	PCC 11802	19270	19270
CT	PCC 11801	19325	19325	PCC 11802	19288	19288
GA	PCC 11801	19367	19367	PCC 11802	19330	19330
GC	PCC 11801	19487	19487	PCC 11802	19450	19450
AC	PCC 11801	19547	19547	PCC 11802	19510	19510
TC	PCC 11801	19553	19553	PCC 11802	19516	19516
AG	PCC 11801	19568	19568	PCC 11802	19531	19531
TC	PCC 11801	19592	19592	PCC 11802	19555	19555
AC	PCC 11801	19595	19595	PCC 11802	19558	19558
CA	PCC 11801	19596	19596	PCC 11802	19559	19559
AG	PCC 11801	19598	19598	PCC 11802	19561	19561
CA	PCC 11801	19607	19607	PCC 11802	19570	19570
TC	PCC 11801	19625	19625	PCC 11802	19588	19588
GA	PCC 11801	19637	19637	PCC 11802	19600	19600
CT	PCC 11801	19652	19652	PCC 11802	19615	19615
TG	PCC 11801	19682	19682	PCC 11802	19645	19645
CT	PCC 11801	19685	19685	PCC 11802	19648	19648
GC	PCC 11801	19765	19765	PCC 11802	19728	19728
GA	PCC 11801	19787	19787	PCC 11802	19750	19750
CG	PCC 11801	19793	19793	PCC 11802	19756	19756
GA	PCC 11801	19796	19796	PCC 11802	19759	19759
GC	PCC 11801	19799	19799	PCC 11802	19762	19762
CT	PCC 11801	19805	19805	PCC 11802	19768	19768
GA	PCC 11801	19814	19814	PCC 11802	19777	19777
TC	PCC 11801	19822	19822	PCC 11802	19785	19785
AG	PCC 11801	19836	19836	PCC 11802	19799	19799
CT	PCC 11801	19882	19882	PCC 11802	19845	19845
TA	PCC 11801	19924	19924	PCC 11802	19887	19887
AG	PCC 11801	19935	19935	PCC 11802	19898	19898
CA	PCC 11801	19936	19936	PCC 11802	19899	19899
GA	PCC 11801	19937	19937	PCC 11802	19900	19900
GA	PCC 11801	19949	19949	PCC 11802	19912	19912
AC	PCC 11801	19952	19952	PCC 11802	19915	19915
CG	PCC 11801	19955	19955	PCC 11802	19918	19918
CA	PCC 11801	19958	19958	PCC 11802	19921	19921
AC	PCC 11801	19961	19961	PCC 11802	19924	19924
GA	PCC 11801	20052	20052	PCC 11802	20015	20015
GT	PCC 11801	20105	20105	PCC 11802	20068	20068
GA	PCC 11801	20165	20165	PCC 11802	20128	20128
GA	PCC 11801	20168	20168	PCC 11802	20131	20131
GC	PCC 11801	20204	20204	PCC 11802	20167	20167
CT	PCC 11801	20205	20205	PCC 11802	20168	20168
AT	PCC 11801	20210	20210	PCC 11802	20173	20173
TG	PCC 11801	20222	20222	PCC 11802	20185	20185
TC	PCC 11801	20232	20232	PCC 11802	20195	20195
GC	PCC 11801	20234	20234	PCC 11802	20197	20197
TC	PCC 11801	20246	20246	PCC 11802	20209	20209
TC	PCC 11801	20249	20249	PCC 11802	20212	20212
CG	PCC 11801	20250	20250	PCC 11802	20213	20213
GA	PCC 11801	20252	20252	PCC 11802	20215	20215
TC	PCC 11801	20253	20253	PCC 11802	20216	20216
CG	PCC 11801	20258	20258	PCC 11802	20221	20221
CG	PCC 11801	20264	20264	PCC 11802	20227	20227
CT	PCC 11801	20267	20267	PCC 11802	20230	20230
GA	PCC 11801	20270	20270	PCC 11802	20233	20233
CG	PCC 11801	20276	20276	PCC 11802	20239	20239
TC	PCC 11801	20297	20297	PCC 11802	20260	20260
TC	PCC 11801	20300	20300	PCC 11802	20263	20263
TC	PCC 11801	20309	20309	PCC 11802	20272	20272
GA	PCC 11801	20318	20318	PCC 11802	20281	20281
AG	PCC 11801	20321	20321	PCC 11802	20284	20284
GA	PCC 11801	20328	20328	PCC 11802	20291	20291
TC	PCC 11801	20330	20330	PCC 11802	20293	20293
TC	PCC 11801	20342	20342	PCC 11802	20305	20305
GA	PCC 11801	20354	20354	PCC 11802	20317	20317
GT	PCC 11801	20363	20363	PCC 11802	20326	20326
GA	PCC 11801	20366	20366	PCC 11802	20329	20329
AG	PCC 11801	20369	20369	PCC 11802	20332	20332
TC	PCC 11801	20375	20375	PCC 11802	20338	20338
TC	PCC 11801	20378	20378	PCC 11802	20341	20341
TC	PCC 11801	20381	20381	PCC 11802	20344	20344
GT	PCC 11801	20396	20396	PCC 11802	20359	20359
TG	PCC 11801	20400	20400	PCC 11802	20363	20363
GT	PCC 11801	20402	20402	PCC 11802	20365	20365
AG	PCC 11801	20408	20408	PCC 11802	20371	20371
CT	PCC 11801	20411	20411	PCC 11802	20374	20374
GT	PCC 11801	20442	20442	PCC 11802	20405	20405
TC	PCC 11801	20450	20450	PCC 11802	20413	20413
GA	PCC 11801	20452	20452	PCC 11802	20415	20415
TC	PCC 11801	20477	20477	PCC 11802	20440	20440
TC	PCC 11801	20492	20492	PCC 11802	20455	20455
AT	PCC 11801	20507	20507	PCC 11802	20470	20470
TC	PCC 11801	20514	20514	PCC 11802	20477	20477
TC	PCC 11801	20526	20526	PCC 11802	20489	20489
CA	PCC 11801	20528	20528	PCC 11802	20491	20491
TC	PCC 11801	20534	20534	PCC 11802	20497	20497
AG	PCC 11801	20573	20573	PCC 11802	20536	20536
AG	PCC 11801	20588	20588	PCC 11802	20551	20551
GA	PCC 11801	20603	20603	PCC 11802	20566	20566
GA	PCC 11801	20615	20615	PCC 11802	20578	20578
GC	PCC 11801	20626	20626	PCC 11802	20589	20589
AG	PCC 11801	20627	20627	PCC 11802	20590	20590
AC	PCC 11801	20633	20633	PCC 11802	20596	20596
TG	PCC 11801	20634	20634	PCC 11802	20597	20597
TA	PCC 11801	20635	20635	PCC 11802	20598	20598
AG	PCC 11801	20636	20636	PCC 11802	20599	20599
GA	PCC 11801	20638	20638	PCC 11802	20601	20601
CT	PCC 11801	20644	20644	PCC 11802	20607	20607
CT	PCC 11801	20661	20661	PCC 11802	20624	20624
AG	PCC 11801	20662	20662	PCC 11802	20625	20625
GA	PCC 11801	20663	20663	PCC 11802	20626	20626
AG	PCC 11801	20698	20698	PCC 11802	20661	20661
AG	PCC 11801	20711	20711	PCC 11802	20674	20674
TA	PCC 11801	20735	20735	PCC 11802	20698	20698
AG	PCC 11801	20744	20744	PCC 11802	20707	20707
GA	PCC 11801	20765	20765	PCC 11802	20728	20728
GA	PCC 11801	20772	20772	PCC 11802	20735	20735
TC	PCC 11801	20774	20774	PCC 11802	20737	20737
GC	PCC 11801	20776	20776	PCC 11802	20739	20739
GA	PCC 11801	20804	20804	PCC 11802	20767	20767
AG	PCC 11801	20825	20825	PCC 11802	20788	20788
AG	PCC 11801	20870	20870	PCC 11802	20833	20833
GA	PCC 11801	20876	20876	PCC 11802	20839	20839
TC	PCC 11801	20879	20879	PCC 11802	20842	20842
CG	PCC 11801	20909	20909	PCC 11802	20872	20872
GA	PCC 11801	20957	20957	PCC 11802	20920	20920
CT	PCC 11801	21300	21300	PCC 11802	21264	21264
AG	PCC 11801	21357	21357	PCC 11802	21321	21321
CT	PCC 11801	22194	22194	PCC 11802	22158	22158
AC	PCC 11801	22215	22215	PCC 11802	22179	22179
TC	PCC 11801	22323	22323	PCC 11802	22287	22287
TC	PCC 11801	22450	22450	PCC 11802	22414	22414
GC	PCC 11801	22464	22464	PCC 11802	22428	22428
GA	PCC 11801	22473	22473	PCC 11802	22437	22437
AG	PCC 11801	22502	22502	PCC 11802	22466	22466
TC	PCC 11801	22512	22512	PCC 11802	22476	22476
AG	PCC 11801	22521	22521	PCC 11802	22485	22485
GT	PCC 11801	22527	22527	PCC 11802	22491	22491
TG	PCC 11801	22548	22548	PCC 11802	22512	22512
AG	PCC 11801	22551	22551	PCC 11802	22515	22515
CT	PCC 11801	22566	22566	PCC 11802	22530	22530
CT	PCC 11801	22847	22847	PCC 11802	22811	22811
TC	PCC 11801	22943	22943	PCC 11802	22907	22907
GA	PCC 11801	22949	22949	PCC 11802	22913	22913
GA	PCC 11801	22964	22964	PCC 11802	22928	22928
GA	PCC 11801	23006	23006	PCC 11802	22970	22970
CT	PCC 11801	23099	23099	PCC 11802	23063	23063
GT	PCC 11801	23132	23132	PCC 11802	23096	23096
CT	PCC 11801	23186	23186	PCC 11802	23150	23150
CA	PCC 11801	23195	23195	PCC 11802	23159	23159
AG	PCC 11801	23312	23312	PCC 11802	23276	23276
CT	PCC 11801	23378	23378	PCC 11802	23342	23342
CT	PCC 11801	23444	23444	PCC 11802	23408	23408
TC	PCC 11801	23486	23486	PCC 11802	23450	23450
GA	PCC 11801	23487	23487	PCC 11802	23451	23451
TC	PCC 11801	23519	23519	PCC 11802	23483	23483
AG	PCC 11801	23558	23558	PCC 11802	23522	23522
GA	PCC 11801	23723	23723	PCC 11802	23687	23687
CT	PCC 11801	23738	23738	PCC 11802	23702	23702
CT	PCC 11801	23768	23768	PCC 11802	23732	23732
TC	PCC 11801	23786	23786	PCC 11802	23750	23750
AG	PCC 11801	23822	23822	PCC 11802	23786	23786
GA	PCC 11801	23894	23894	PCC 11802	23858	23858
GA	PCC 11801	23903	23903	PCC 11802	23867	23867
TC	PCC 11801	24059	24059	PCC 11802	24023	24023
CT	PCC 11801	24119	24119	PCC 11802	24083	24083
GA	PCC 11801	24152	24152	PCC 11802	24116	24116
CT	PCC 11801	24218	24218	PCC 11802	24182	24182
CT	PCC 11801	24224	24224	PCC 11802	24188	24188
TC	PCC 11801	24239	24239	PCC 11802	24203	24203
TC	PCC 11801	24254	24254	PCC 11802	24218	24218
AT	PCC 11801	24266	24266	PCC 11802	24230	24230
CG	PCC 11801	24269	24269	PCC 11802	24233	24233
CT	PCC 11801	24299	24299	PCC 11802	24263	24263
GA	PCC 11801	24308	24308	PCC 11802	24272	24272
AT	PCC 11801	24338	24338	PCC 11802	24302	24302
CA	PCC 11801	24344	24344	PCC 11802	24308	24308
GA	PCC 11801	24368	24368	PCC 11802	24332	24332
TC	PCC 11801	24485	24485	PCC 11802	24449	24449
TC	PCC 11801	24524	24524	PCC 11802	24488	24488
CT	PCC 11801	24533	24533	PCC 11802	24497	24497
GT	PCC 11801	24545	24545	PCC 11802	24509	24509
AT	PCC 11801	24626	24626	PCC 11802	24590	24590
AG	PCC 11801	24674	24674	PCC 11802	24638	24638
TC	PCC 11801	24749	24749	PCC 11802	24713	24713
TG	PCC 11801	24901	24901	PCC 11802	24865	24865
CA	PCC 11801	25006	25006	PCC 11802	24970	24970
CT	PCC 11801	25060	25060	PCC 11802	25024	25024
TG	PCC 11801	25243	25243	PCC 11802	25207	25207
AG	PCC 11801	25296	25296	PCC 11802	25260	25260
AG	PCC 11801	25314	25314	PCC 11802	25278	25278
AG	PCC 11801	25350	25350	PCC 11802	25314	25314
AG	PCC 11801	25449	25449	PCC 11802	25413	25413
TC	PCC 11801	25452	25452	PCC 11802	25416	25416
TA	PCC 11801	25500	25500	PCC 11802	25464	25464
TC	PCC 11801	25503	25503	PCC 11802	25467	25467
TC	PCC 11801	25604	25604	PCC 11802	25568	25568
AG	PCC 11801	25784	25784	PCC 11802	25748	25748
CA	PCC 11801	25851	25851	PCC 11802	25815	25815
TC	PCC 11801	25878	25878	PCC 11802	25842	25842
CA	PCC 11801	25925	25925	PCC 11802	25889	25889
GA	PCC 11801	25970	25970	PCC 11802	25934	25934
AG	PCC 11801	25984	25984	PCC 11802	25948	25948
AG	PCC 11801	26109	26109	PCC 11802	26073	26073
TC	PCC 11801	26169	26169	PCC 11802	26133	26133
TC	PCC 11801	26525	26525	PCC 11802	26489	26489
TC	PCC 11801	26534	26534	PCC 11802	26498	26498
CT	PCC 11801	26567	26567	PCC 11802	26531	26531
AG	PCC 11801	26636	26636	PCC 11802	26600	26600
GA	PCC 11801	26639	26639	PCC 11802	26603	26603
CA	PCC 11801	26762	26762	PCC 11802	26726	26726
CT	PCC 11801	26870	26870	PCC 11802	26834	26834
AG	PCC 11801	27028	27028	PCC 11802	26992	26992
CA	PCC 11801	27156	27156	PCC 11802	27120	27120
CT	PCC 11801	27177	27177	PCC 11802	27141	27141
TC	PCC 11801	27270	27270	PCC 11802	27234	27234
TC	PCC 11801	27369	27369	PCC 11802	27333	27333
CA	PCC 11801	27381	27381	PCC 11802	27345	27345
CT	PCC 11801	27612	27612	PCC 11802	27576	27576
GA	PCC 11801	27636	27636	PCC 11802	27600	27600
GA	PCC 11801	27654	27654	PCC 11802	27618	27618
AG	PCC 11801	27663	27663	PCC 11802	27627	27627
CT	PCC 11801	27664	27664	PCC 11802	27628	27628
CT	PCC 11801	27678	27678	PCC 11802	27642	27642
AG	PCC 11801	27711	27711	PCC 11802	27675	27675
AC	PCC 11801	27726	27726	PCC 11802	27690	27690
TC	PCC 11801	27732	27732	PCC 11802	27696	27696
TC	PCC 11801	27774	27774	PCC 11802	27738	27738
AC	PCC 11801	27778	27778	PCC 11802	27742	27742
CT	PCC 11801	27801	27801	PCC 11802	27765	27765
GA	PCC 11801	27822	27822	PCC 11802	27786	27786
AC	PCC 11801	27852	27852	PCC 11802	27816	27816
GA	PCC 11801	27894	27894	PCC 11802	27858	27858
TG	PCC 11801	28028	28028	PCC 11802	27992	27992
AT	PCC 11801	28034	28034	PCC 11802	27998	27998
CT	PCC 11801	28042	28042	PCC 11802	28006	28006
AG	PCC 11801	28052	28052	PCC 11802	28016	28016
GC	PCC 11801	28062	28062	PCC 11802	28026	28026
TC	PCC 11801	28070	28070	PCC 11802	28034	28034
GT	PCC 11801	28071	28071	PCC 11802	28035	28035
CT	PCC 11801	28073	28073	PCC 11802	28037	28037
AG	PCC 11801	28075	28075	PCC 11802	28039	28039
GA	PCC 11801	28085	28085	PCC 11802	28049	28049
TC	PCC 11801	28108	28108	PCC 11802	28072	28072
CT	PCC 11801	28132	28132	PCC 11802	28096	28096
TA	PCC 11801	28147	28147	PCC 11802	28111	28111
TC	PCC 11801	28150	28150	PCC 11802	28114	28114
AG	PCC 11801	28153	28153	PCC 11802	28117	28117
CA	PCC 11801	28168	28168	PCC 11802	28132	28132
AT	PCC 11801	28177	28177	PCC 11802	28141	28141
CT	PCC 11801	28209	28209	PCC 11802	28173	28173
CG	PCC 11801	28306	28306	PCC 11802	28270	28270
GA	PCC 11801	28501	28501	PCC 11802	28465	28465
GA	PCC 11801	28561	28561	PCC 11802	28525	28525
AG	PCC 11801	28742	28742	PCC 11802	28706	28706
GT	PCC 11801	28758	28758	PCC 11802	28722	28722
AG	PCC 11801	28778	28778	PCC 11802	28742	28742
CT	PCC 11801	28793	28793	PCC 11802	28757	28757
GT	PCC 11801	28849	28849	PCC 11802	28813	28813
AG	PCC 11801	29233	29233	PCC 11802	29186	29186
GT	PCC 11801	29240	29240	PCC 11802	29193	29193
GT	PCC 11801	29833	29833	PCC 11802	29786	29786
GA	PCC 11801	29893	29893	PCC 11802	29846	29846
TC	PCC 11801	29911	29911	PCC 11802	29864	29864
AG	PCC 11801	29923	29923	PCC 11802	29876	29876
GA	PCC 11801	29946	29946	PCC 11802	29899	29899
GC	PCC 11801	29986	29986	PCC 11802	29939	29939
AT	PCC 11801	29992	29992	PCC 11802	29945	29945
GA	PCC 11801	30001	30001	PCC 11802	29954	29954
TC	PCC 11801	30004	30004	PCC 11802	29957	29957
AG	PCC 11801	30103	30103	PCC 11802	30056	30056
AG	PCC 11801	30165	30165	PCC 11802	30118	30118
CA	PCC 11801	30187	30187	PCC 11802	30140	30140
AG	PCC 11801	30231	30231	PCC 11802	30184	30184
AC	PCC 11801	30253	30253	PCC 11802	30206	30206
CA	PCC 11801	30272	30272	PCC 11802	30225	30225
CT	PCC 11801	30303	30303	PCC 11802	30256	30256
TC	PCC 11801	30328	30328	PCC 11802	30281	30281
AC	PCC 11801	30388	30388	PCC 11802	30341	30341
CT	PCC 11801	30624	30624	PCC 11802	30577	30577
TC	PCC 11801	30703	30703	PCC 11802	30656	30656
GA	PCC 11801	30721	30721	PCC 11802	30674	30674
TG	PCC 11801	30722	30722	PCC 11802	30675	30675
AC	PCC 11801	30739	30739	PCC 11802	30692	30692
GA	PCC 11801	30745	30745	PCC 11802	30698	30698
AG	PCC 11801	30868	30868	PCC 11802	30821	30821
TC	PCC 11801	30921	30921	PCC 11802	30874	30874
CT	PCC 11801	30923	30923	PCC 11802	30876	30876
AG	PCC 11801	30924	30924	PCC 11802	30877	30877
TA	PCC 11801	31010	31010	PCC 11802	30963	30963
AG	PCC 11801	31067	31067	PCC 11802	31020	31020
GA	PCC 11801	31121	31121	PCC 11802	31074	31074
TC	PCC 11801	31208	31208	PCC 11802	31161	31161
CT	PCC 11801	31259	31259	PCC 11802	31212	31212
GC	PCC 11801	31292	31292	PCC 11802	31245	31245
CT	PCC 11801	31343	31343	PCC 11802	31296	31296
AC	PCC 11801	31346	31346	PCC 11802	31299	31299
AG	PCC 11801	31808	31808	PCC 11802	31761	31761
CA	PCC 11801	31976	31976	PCC 11802	31929	31929
CT	PCC 11801	31982	31982	PCC 11802	31935	31935
CG	PCC 11801	32249	32249	PCC 11802	32202	32202
GA	PCC 11801	32251	32251	PCC 11802	32204	32204
TC	PCC 11801	32264	32264	PCC 11802	32217	32217
TC	PCC 11801	32282	32282	PCC 11802	32235	32235
GA	PCC 11801	32312	32312	PCC 11802	32265	32265
TC	PCC 11801	32315	32315	PCC 11802	32268	32268
CT	PCC 11801	32349	32349	PCC 11802	32302	32302
AG	PCC 11801	32351	32351	PCC 11802	32304	32304
CG	PCC 11801	32354	32354	PCC 11802	32307	32307
CT	PCC 11801	32357	32357	PCC 11802	32310	32310
CT	PCC 11801	32378	32378	PCC 11802	32331	32331
GT	PCC 11801	32384	32384	PCC 11802	32337	32337
CG	PCC 11801	32387	32387	PCC 11802	32340	32340
TC	PCC 11801	32420	32420	PCC 11802	32373	32373
AG	PCC 11801	32423	32423	PCC 11802	32376	32376
CG	PCC 11801	32426	32426	PCC 11802	32379	32379
CT	PCC 11801	32429	32429	PCC 11802	32382	32382
GA	PCC 11801	32430	32430	PCC 11802	32383	32383
CT	PCC 11801	32432	32432	PCC 11802	32385	32385
CT	PCC 11801	32451	32451	PCC 11802	32404	32404
GA	PCC 11801	32487	32487	PCC 11802	32440	32440
CG	PCC 11801	32514	32514	PCC 11802	32467	32467
AG	PCC 11801	32537	32537	PCC 11802	32490	32490
AG	PCC 11801	32538	32538	PCC 11802	32491	32491
AC	PCC 11801	32539	32539	PCC 11802	32492	32492
TC	PCC 11801	32549	32549	PCC 11802	32502	32502
TA	PCC 11801	32556	32556	PCC 11802	32509	32509
CT	PCC 11801	32576	32576	PCC 11802	32542	32542
GA	PCC 11801	32600	32600	PCC 11802	32566	32566
TG	PCC 11801	32606	32606	PCC 11802	32572	32572
TG	PCC 11801	32637	32637	PCC 11802	32603	32603
GA	PCC 11801	32712	32712	PCC 11802	32678	32678
GA	PCC 11801	32728	32728	PCC 11802	32694	32694
TC	PCC 11801	32758	32758	PCC 11802	32724	32724
AG	PCC 11801	32773	32773	PCC 11802	32739	32739
TC	PCC 11801	32779	32779	PCC 11802	32745	32745
GA	PCC 11801	32791	32791	PCC 11802	32757	32757
AG	PCC 11801	32818	32818	PCC 11802	32784	32784
CG	PCC 11801	32948	32948	PCC 11802	32914	32914
TG	PCC 11801	33005	33005	PCC 11802	32971	32971
CT	PCC 11801	33015	33015	PCC 11802	32981	32981
TC	PCC 11801	33029	33029	PCC 11802	32995	32995
AG	PCC 11801	33030	33030	PCC 11802	32996	32996
GA	PCC 11801	33031	33031	PCC 11802	32997	32997
GA	PCC 11801	33133	33133	PCC 11802	33099	33099
GA	PCC 11801	33249	33249	PCC 11802	33215	33215
TC	PCC 11801	33251	33251	PCC 11802	33217	33217
AG	PCC 11801	33285	33285	PCC 11802	33251	33251
GA	PCC 11801	33304	33304	PCC 11802	33270	33270
CG	PCC 11801	33305	33305	PCC 11802	33271	33271
AG	PCC 11801	33311	33311	PCC 11802	33277	33277
AG	PCC 11801	33323	33323	PCC 11802	33289	33289
TG	PCC 11801	33337	33337	PCC 11802	33303	33303
TC	PCC 11801	33367	33367	PCC 11802	33333	33333
AC	PCC 11801	33388	33388	PCC 11802	33354	33354
CT	PCC 11801	33415	33415	PCC 11802	33381	33381
TC	PCC 11801	33427	33427	PCC 11802	33393	33393
GT	PCC 11801	33451	33451	PCC 11802	33417	33417
TC	PCC 11801	33475	33475	PCC 11802	33441	33441
GA	PCC 11801	33478	33478	PCC 11802	33444	33444
CT	PCC 11801	33481	33481	PCC 11802	33447	33447
TC	PCC 11801	33490	33490	PCC 11802	33456	33456
GC	PCC 11801	33499	33499	PCC 11802	33465	33465
TC	PCC 11801	33502	33502	PCC 11802	33468	33468
CT	PCC 11801	33523	33523	PCC 11802	33489	33489
GC	PCC 11801	33544	33544	PCC 11802	33510	33510
AG	PCC 11801	33557	33557	PCC 11802	33523	33523
TC	PCC 11801	33560	33560	PCC 11802	33526	33526
GT	PCC 11801	33562	33562	PCC 11802	33528	33528
TC	PCC 11801	33568	33568	PCC 11802	33534	33534
GC	PCC 11801	33625	33625	PCC 11802	33591	33591
TC	PCC 11801	33646	33646	PCC 11802	33612	33612
CT	PCC 11801	33686	33686	PCC 11802	33652	33652
CT	PCC 11801	33742	33742	PCC 11802	33708	33708
AG	PCC 11801	33747	33747	PCC 11802	33713	33713
CT	PCC 11801	33778	33778	PCC 11802	33744	33744
AG	PCC 11801	33799	33799	PCC 11802	33765	33765
GA	PCC 11801	33819	33819	PCC 11802	33785	33785
GA	PCC 11801	33820	33820	PCC 11802	33786	33786
CA	PCC 11801	33897	33897	PCC 11802	33866	33866
TC	PCC 11801	33904	33904	PCC 11802	33873	33873
AG	PCC 11801	33906	33906	PCC 11802	33875	33875
CT	PCC 11801	33913	33913	PCC 11802	33882	33882
CT	PCC 11801	33917	33917	PCC 11802	33886	33886
CT	PCC 11801	33923	33923	PCC 11802	33892	33892
TC	PCC 11801	33937	33937	PCC 11802	33906	33906
CG	PCC 11801	33944	33944	PCC 11802	33913	33913
AG	PCC 11801	33946	33946	PCC 11802	33915	33915
GA	PCC 11801	33991	33991	PCC 11802	33960	33960
AG	PCC 11801	33997	33997	PCC 11802	33966	33966
CA	PCC 11801	34000	34000	PCC 11802	33969	33969
TG	PCC 11801	34057	34057	PCC 11802	34026	34026
TC	PCC 11801	34084	34084	PCC 11802	34053	34053
AG	PCC 11801	34126	34126	PCC 11802	34095	34095
CT	PCC 11801	34148	34148	PCC 11802	34117	34117
TC	PCC 11801	34210	34210	PCC 11802	34179	34179
AG	PCC 11801	34345	34345	PCC 11802	34314	34314
GA	PCC 11801	34348	34348	PCC 11802	34317	34317
TC	PCC 11801	34351	34351	PCC 11802	34320	34320
TC	PCC 11801	34363	34363	PCC 11802	34332	34332
TC	PCC 11801	34396	34396	PCC 11802	34365	34365
CA	PCC 11801	34399	34399	PCC 11802	34368	34368
GA	PCC 11801	34412	34412	PCC 11802	34381	34381
AG	PCC 11801	34423	34423	PCC 11802	34392	34392
GT	PCC 11801	34432	34432	PCC 11802	34401	34401
TC	PCC 11801	34447	34447	PCC 11802	34416	34416
CG	PCC 11801	34471	34471	PCC 11802	34440	34440
TC	PCC 11801	34543	34543	PCC 11802	34512	34512
GA	PCC 11801	34573	34573	PCC 11802	34542	34542
CA	PCC 11801	34582	34582	PCC 11802	34551	34551
GT	PCC 11801	34588	34588	PCC 11802	34557	34557
GC	PCC 11801	34594	34594	PCC 11802	34563	34563
CT	PCC 11801	34612	34612	PCC 11802	34581	34581
GA	PCC 11801	34621	34621	PCC 11802	34590	34590
TC	PCC 11801	34633	34633	PCC 11802	34601	34601
TC	PCC 11801	34636	34636	PCC 11802	34604	34604
TA	PCC 11801	34642	34642	PCC 11802	34610	34610
GT	PCC 11801	34645	34645	PCC 11802	34613	34613
TC	PCC 11801	34648	34648	PCC 11802	34616	34616
TC	PCC 11801	34649	34649	PCC 11802	34617	34617
CT	PCC 11801	34654	34654	PCC 11802	34622	34622
GA	PCC 11801	34663	34663	PCC 11802	34631	34631
CT	PCC 11801	34672	34672	PCC 11802	34640	34640
TC	PCC 11801	34673	34673	PCC 11802	34641	34641
TC	PCC 11801	34690	34690	PCC 11802	34658	34658
CT	PCC 11801	34729	34729	PCC 11802	34697	34697
GA	PCC 11801	34771	34771	PCC 11802	34739	34739
AG	PCC 11801	34774	34774	PCC 11802	34742	34742
AC	PCC 11801	34777	34777	PCC 11802	34745	34745
GA	PCC 11801	34780	34780	PCC 11802	34748	34748
TA	PCC 11801	34781	34781	PCC 11802	34749	34749
CT	PCC 11801	34792	34792	PCC 11802	34760	34760
CT	PCC 11801	34795	34795	PCC 11802	34763	34763
GT	PCC 11801	34796	34796	PCC 11802	34764	34764
CT	PCC 11801	34843	34843	PCC 11802	34811	34811
GC	PCC 11801	34858	34858	PCC 11802	34826	34826
CG	PCC 11801	34963	34963	PCC 11802	34931	34931
AG	PCC 11801	34999	34999	PCC 11802	34967	34967
TG	PCC 11801	35005	35005	PCC 11802	34973	34973
TC	PCC 11801	35008	35008	PCC 11802	34976	34976
CT	PCC 11801	35014	35014	PCC 11802	34982	34982
CG	PCC 11801	35017	35017	PCC 11802	34985	34985
CT	PCC 11801	35023	35023	PCC 11802	34991	34991
GT	PCC 11801	35027	35027	PCC 11802	34995	34995
TC	PCC 11801	35041	35041	PCC 11802	35009	35009
GA	PCC 11801	35104	35104	PCC 11802	35072	35072
CA	PCC 11801	35123	35123	PCC 11802	35091	35091
GC	PCC 11801	35155	35155	PCC 11802	35123	35123
GA	PCC 11801	35156	35156	PCC 11802	35124	35124
TC	PCC 11801	35158	35158	PCC 11802	35126	35126
AC	PCC 11801	35161	35161	PCC 11802	35129	35129
CT	PCC 11801	35162	35162	PCC 11802	35130	35130
GA	PCC 11801	35164	35164	PCC 11802	35132	35132
GA	PCC 11801	35179	35179	PCC 11802	35147	35147
GA	PCC 11801	35194	35194	PCC 11802	35162	35162
AG	PCC 11801	35206	35206	PCC 11802	35174	35174
AG	PCC 11801	35209	35209	PCC 11802	35177	35177
GA	PCC 11801	35213	35213	PCC 11802	35181	35181
GA	PCC 11801	35215	35215	PCC 11802	35183	35183
TG	PCC 11801	35218	35218	PCC 11802	35186	35186
GA	PCC 11801	35230	35230	PCC 11802	35198	35198
TA	PCC 11801	35236	35236	PCC 11802	35204	35204
TC	PCC 11801	35279	35279	PCC 11802	35247	35247
GT	PCC 11801	35313	35313	PCC 11802	35281	35281
TC	PCC 11801	35366	35366	PCC 11802	35334	35334
GA	PCC 11801	35367	35367	PCC 11802	35335	35335
GA	PCC 11801	35372	35372	PCC 11802	35340	35340
AG	PCC 11801	35396	35396	PCC 11802	35364	35364
TC	PCC 11801	35418	35418	PCC 11802	35386	35386
AG	PCC 11801	35444	35444	PCC 11802	35412	35412
GA	PCC 11801	35456	35456	PCC 11802	35424	35424
AG	PCC 11801	35492	35492	PCC 11802	35460	35460
GT	PCC 11801	35505	35505	PCC 11802	35473	35473
GA	PCC 11801	35513	35513	PCC 11802	35481	35481
AG	PCC 11801	35534	35534	PCC 11802	35502	35502
AG	PCC 11801	35543	35543	PCC 11802	35511	35511
AG	PCC 11801	35546	35546	PCC 11802	35514	35514
AG	PCC 11801	35555	35555	PCC 11802	35523	35523
AT	PCC 11801	35620	35620	PCC 11802	35588	35588
TC	PCC 11801	35642	35642	PCC 11802	35610	35610
GT	PCC 11801	35652	35652	PCC 11802	35620	35620
TC	PCC 11801	35653	35653	PCC 11802	35621	35621
AG	PCC 11801	35684	35684	PCC 11802	35652	35652
TC	PCC 11801	35694	35694	PCC 11802	35662	35662
CT	PCC 11801	35715	35715	PCC 11802	35683	35683
AG	PCC 11801	35717	35717	PCC 11802	35685	35685
AC	PCC 11801	35718	35718	PCC 11802	35686	35686
CA	PCC 11801	35739	35739	PCC 11802	35707	35707
CG	PCC 11801	35748	35748	PCC 11802	35716	35716
CT	PCC 11801	35780	35780	PCC 11802	35748	35748
GA	PCC 11801	35810	35810	PCC 11802	35778	35778
AC	PCC 11801	35876	35876	PCC 11802	35844	35844
GA	PCC 11801	35897	35897	PCC 11802	35865	35865
AG	PCC 11801	35930	35930	PCC 11802	35898	35898
AC	PCC 11801	35933	35933	PCC 11802	35901	35901
CA	PCC 11801	35999	35999	PCC 11802	35967	35967
CA	PCC 11801	36001	36001	PCC 11802	35969	35969
AG	PCC 11801	36062	36062	PCC 11802	36030	36030
AG	PCC 11801	36065	36065	PCC 11802	36033	36033
CT	PCC 11801	36068	36068	PCC 11802	36036	36036
GC	PCC 11801	36069	36069	PCC 11802	36037	36037
GA	PCC 11801	36071	36071	PCC 11802	36039	36039
AG	PCC 11801	36075	36075	PCC 11802	36043	36043
AC	PCC 11801	36078	36078	PCC 11802	36046	36046
CT	PCC 11801	36081	36081	PCC 11802	36049	36049
TC	PCC 11801	36112	36112	PCC 11802	36080	36080
GA	PCC 11801	36120	36120	PCC 11802	36088	36088
CT	PCC 11801	36125	36125	PCC 11802	36093	36093
GA	PCC 11801	36137	36137	PCC 11802	36105	36105
AG	PCC 11801	36149	36149	PCC 11802	36117	36117
AG	PCC 11801	36158	36158	PCC 11802	36126	36126
TC	PCC 11801	36164	36164	PCC 11802	36132	36132
GC	PCC 11801	36167	36167	PCC 11802	36135	36135
AG	PCC 11801	36173	36173	PCC 11802	36141	36141
GA	PCC 11801	36174	36174	PCC 11802	36142	36142
CT	PCC 11801	36191	36191	PCC 11802	36159	36159
TC	PCC 11801	36237	36237	PCC 11802	36205	36205
AC	PCC 11801	36241	36241	PCC 11802	36209	36209
TA	PCC 11801	36256	36256	PCC 11802	36224	36224
AG	PCC 11801	36263	36263	PCC 11802	36231	36231
TC	PCC 11801	36269	36269	PCC 11802	36237	36237
TA	PCC 11801	36287	36287	PCC 11802	36255	36255
GA	PCC 11801	36290	36290	PCC 11802	36258	36258
TC	PCC 11801	36305	36305	PCC 11802	36273	36273
TA	PCC 11801	36307	36307	PCC 11802	36275	36275
TC	PCC 11801	36341	36341	PCC 11802	36309	36309
GT	PCC 11801	36344	36344	PCC 11802	36312	36312
TC	PCC 11801	36345	36345	PCC 11802	36313	36313
TG	PCC 11801	36347	36347	PCC 11802	36315	36315
AG	PCC 11801	36362	36362	PCC 11802	36330	36330
AG	PCC 11801	36395	36395	PCC 11802	36363	36363
CT	PCC 11801	36399	36399	PCC 11802	36367	36367
AG	PCC 11801	36410	36410	PCC 11802	36378	36378
CT	PCC 11801	36420	36420	PCC 11802	36388	36388
AC	PCC 11801	36429	36429	PCC 11802	36397	36397
AG	PCC 11801	36441	36441	PCC 11802	36409	36409
AG	PCC 11801	36445	36445	PCC 11802	36413	36413
CT	PCC 11801	36452	36452	PCC 11802	36420	36420
AG	PCC 11801	36479	36479	PCC 11802	36447	36447
CT	PCC 11801	36512	36512	PCC 11802	36480	36480
CT	PCC 11801	36527	36527	PCC 11802	36495	36495
GC	PCC 11801	36539	36539	PCC 11802	36507	36507
TG	PCC 11801	36548	36548	PCC 11802	36516	36516
TC	PCC 11801	36551	36551	PCC 11802	36519	36519
TC	PCC 11801	36560	36560	PCC 11802	36528	36528
GA	PCC 11801	36566	36566	PCC 11802	36534	36534
TC	PCC 11801	36569	36569	PCC 11802	36537	36537
GA	PCC 11801	36575	36575	PCC 11802	36543	36543
TC	PCC 11801	36579	36579	PCC 11802	36547	36547
GA	PCC 11801	36581	36581	PCC 11802	36549	36549
GA	PCC 11801	36587	36587	PCC 11802	36555	36555
TC	PCC 11801	36590	36590	PCC 11802	36558	36558
GA	PCC 11801	36593	36593	PCC 11802	36561	36561
CT	PCC 11801	36602	36602	PCC 11802	36570	36570
AG	PCC 11801	36606	36606	PCC 11802	36574	36574
AC	PCC 11801	36608	36608	PCC 11802	36576	36576
CA	PCC 11801	36609	36609	PCC 11802	36577	36577
AC	PCC 11801	36611	36611	PCC 11802	36579	36579
AG	PCC 11801	36617	36617	PCC 11802	36585	36585
GA	PCC 11801	36620	36620	PCC 11802	36588	36588
CA	PCC 11801	36626	36626	PCC 11802	36594	36594
GC	PCC 11801	36636	36636	PCC 11802	36604	36604
CG	PCC 11801	36638	36638	PCC 11802	36606	36606
TG	PCC 11801	36641	36641	PCC 11802	36609	36609
GA	PCC 11801	36646	36646	PCC 11802	36614	36614
CA	PCC 11801	36661	36661	PCC 11802	36629	36629
CT	PCC 11801	36665	36665	PCC 11802	36633	36633
GC	PCC 11801	36668	36668	PCC 11802	36636	36636
GT	PCC 11801	36671	36671	PCC 11802	36639	36639
GT	PCC 11801	36692	36692	PCC 11802	36660	36660
GC	PCC 11801	36704	36704	PCC 11802	36672	36672
GA	PCC 11801	36710	36710	PCC 11802	36678	36678
CG	PCC 11801	36713	36713	PCC 11802	36681	36681
TC	PCC 11801	36714	36714	PCC 11802	36682	36682
CA	PCC 11801	36715	36715	PCC 11802	36683	36683
AC	PCC 11801	36718	36718	PCC 11802	36686	36686
CA	PCC 11801	36719	36719	PCC 11802	36687	36687
CT	PCC 11801	36721	36721	PCC 11802	36689	36689
TG	PCC 11801	36722	36722	PCC 11802	36690	36690
AG	PCC 11801	36723	36723	PCC 11802	36691	36691
CA	PCC 11801	36724	36724	PCC 11802	36692	36692
CA	PCC 11801	36732	36732	PCC 11802	36700	36700
AG	PCC 11801	36733	36733	PCC 11802	36701	36701
TG	PCC 11801	36734	36734	PCC 11802	36702	36702
TA	PCC 11801	36737	36737	PCC 11802	36705	36705
AG	PCC 11801	36739	36739	PCC 11802	36707	36707
CT	PCC 11801	36745	36745	PCC 11802	36713	36713
AT	PCC 11801	36746	36746	PCC 11802	36714	36714
GT	PCC 11801	36747	36747	PCC 11802	36715	36715
GC	PCC 11801	36750	36750	PCC 11802	36718	36718
TC	PCC 11801	36753	36753	PCC 11802	36721	36721
CG	PCC 11801	36754	36754	PCC 11802	36722	36722
GA	PCC 11801	36755	36755	PCC 11802	36723	36723
TC	PCC 11801	36757	36757	PCC 11802	36725	36725
AG	PCC 11801	36873	36873	PCC 11802	36808	36808
AG	PCC 11801	36877	36877	PCC 11802	36812	36812
GC	PCC 11801	36878	36878	PCC 11802	36813	36813
GT	PCC 11801	36879	36879	PCC 11802	36814	36814
CT	PCC 11801	36880	36880	PCC 11802	36815	36815
TG	PCC 11801	36881	36881	PCC 11802	36816	36816
GC	PCC 11801	36888	36888	PCC 11802	36823	36823
CT	PCC 11801	36890	36890	PCC 11802	36825	36825
TG	PCC 11801	36894	36894	PCC 11802	36829	36829
AG	PCC 11801	36895	36895	PCC 11802	36830	36830
GC	PCC 11801	36897	36897	PCC 11802	36832	36832
CT	PCC 11801	36898	36898	PCC 11802	36833	36833
TG	PCC 11801	36899	36899	PCC 11802	36834	36834
CT	PCC 11801	36920	36920	PCC 11802	36855	36855
AG	PCC 11801	36921	36921	PCC 11802	36856	36856
GA	PCC 11801	36922	36922	PCC 11802	36857	36857
CT	PCC 11801	36923	36923	PCC 11802	36858	36858
TC	PCC 11801	36946	36946	PCC 11802	36882	36882
CT	PCC 11801	36947	36947	PCC 11802	36883	36883
GA	PCC 11801	36960	36960	PCC 11802	36896	36896
GA	PCC 11801	36980	36980	PCC 11802	36916	36916
TC	PCC 11801	37007	37007	PCC 11802	36943	36943
GT	PCC 11801	37031	37031	PCC 11802	36967	36967
AG	PCC 11801	37034	37034	PCC 11802	36970	36970
TC	PCC 11801	37041	37041	PCC 11802	36977	36977
AG	PCC 11801	37052	37052	PCC 11802	36988	36988
CT	PCC 11801	37067	37067	PCC 11802	37003	37003
TC	PCC 11801	37085	37085	PCC 11802	37021	37021
AG	PCC 11801	37097	37097	PCC 11802	37033	37033
GA	PCC 11801	37126	37126	PCC 11802	37062	37062
TG	PCC 11801	37128	37128	PCC 11802	37064	37064
CA	PCC 11801	37130	37130	PCC 11802	37066	37066
AT	PCC 11801	37133	37133	PCC 11802	37069	37069
TC	PCC 11801	37148	37148	PCC 11802	37084	37084
GC	PCC 11801	37157	37157	PCC 11802	37093	37093
CT	PCC 11801	37166	37166	PCC 11802	37102	37102
CT	PCC 11801	37169	37169	PCC 11802	37105	37105
CT	PCC 11801	37172	37172	PCC 11802	37108	37108
GA	PCC 11801	37181	37181	PCC 11802	37117	37117
TC	PCC 11801	37188	37188	PCC 11802	37124	37124
GA	PCC 11801	37206	37206	PCC 11802	37142	37142
CG	PCC 11801	37236	37236	PCC 11802	37172	37172
TC	PCC 11801	37238	37238	PCC 11802	37174	37174
AG	PCC 11801	37262	37262	PCC 11802	37198	37198
AG	PCC 11801	37265	37265	PCC 11802	37201	37201
GA	PCC 11801	37280	37280	PCC 11802	37216	37216
CA	PCC 11801	37288	37288	PCC 11802	37224	37224
AC	PCC 11801	37293	37293	PCC 11802	37229	37229
CG	PCC 11801	37304	37304	PCC 11802	37240	37240
AG	PCC 11801	37307	37307	PCC 11802	37243	37243
AG	PCC 11801	37331	37331	PCC 11802	37267	37267
GA	PCC 11801	37340	37340	PCC 11802	37276	37276
TC	PCC 11801	37358	37358	PCC 11802	37294	37294
CT	PCC 11801	37370	37370	PCC 11802	37306	37306
GA	PCC 11801	37388	37388	PCC 11802	37324	37324
TG	PCC 11801	37397	37397	PCC 11802	37333	37333
AG	PCC 11801	37403	37403	PCC 11802	37339	37339
TG	PCC 11801	37415	37415	PCC 11802	37351	37351
TC	PCC 11801	37439	37439	PCC 11802	37375	37375
CG	PCC 11801	37457	37457	PCC 11802	37393	37393
TC	PCC 11801	37463	37463	PCC 11802	37399	37399
GA	PCC 11801	37469	37469	PCC 11802	37405	37405
AT	PCC 11801	37470	37470	PCC 11802	37406	37406
TG	PCC 11801	37472	37472	PCC 11802	37408	37408
GA	PCC 11801	37473	37473	PCC 11802	37409	37409
CA	PCC 11801	37476	37476	PCC 11802	37412	37412
AT	PCC 11801	37477	37477	PCC 11802	37413	37413
TC	PCC 11801	37478	37478	PCC 11802	37414	37414
CT	PCC 11801	37481	37481	PCC 11802	37417	37417
CA	PCC 11801	37484	37484	PCC 11802	37420	37420
AG	PCC 11801	37493	37493	PCC 11802	37429	37429
GA	PCC 11801	37508	37508	PCC 11802	37444	37444
GT	PCC 11801	37517	37517	PCC 11802	37453	37453
GA	PCC 11801	37521	37521	PCC 11802	37457	37457
AC	PCC 11801	37535	37535	PCC 11802	37471	37471
GT	PCC 11801	37538	37538	PCC 11802	37474	37474
AG	PCC 11801	37541	37541	PCC 11802	37477	37477
GA	PCC 11801	37550	37550	PCC 11802	37486	37486
CT	PCC 11801	37552	37552	PCC 11802	37488	37488
GA	PCC 11801	37559	37559	PCC 11802	37495	37495
GA	PCC 11801	37571	37571	PCC 11802	37507	37507
GA	PCC 11801	37581	37581	PCC 11802	37517	37517
AG	PCC 11801	37584	37584	PCC 11802	37520	37520
GT	PCC 11801	37598	37598	PCC 11802	37534	37534
CG	PCC 11801	37600	37600	PCC 11802	37536	37536
GA	PCC 11801	37601	37601	PCC 11802	37537	37537
TG	PCC 11801	37604	37604	PCC 11802	37540	37540
TA	PCC 11801	37610	37610	PCC 11802	37546	37546
AG	PCC 11801	37611	37611	PCC 11802	37547	37547
CT	PCC 11801	37623	37623	PCC 11802	37559	37559
AG	PCC 11801	37625	37625	PCC 11802	37561	37561
GA	PCC 11801	37628	37628	PCC 11802	37564	37564
CT	PCC 11801	37646	37646	PCC 11802	37582	37582
GC	PCC 11801	37647	37647	PCC 11802	37583	37583
GA	PCC 11801	37658	37658	PCC 11802	37594	37594
AG	PCC 11801	37664	37664	PCC 11802	37600	37600
TC	PCC 11801	37665	37665	PCC 11802	37601	37601
AG	PCC 11801	37670	37670	PCC 11802	37606	37606
TC	PCC 11801	37674	37674	PCC 11802	37610	37610
CT	PCC 11801	37677	37677	PCC 11802	37613	37613
AC	PCC 11801	37688	37688	PCC 11802	37624	37624
AG	PCC 11801	37694	37694	PCC 11802	37630	37630
CT	PCC 11801	37706	37706	PCC 11802	37642	37642
CT	PCC 11801	37712	37712	PCC 11802	37648	37648
TG	PCC 11801	37715	37715	PCC 11802	37651	37651
AG	PCC 11801	37718	37718	PCC 11802	37654	37654
CT	PCC 11801	37724	37724	PCC 11802	37660	37660
AG	PCC 11801	37727	37727	PCC 11802	37663	37663
GA	PCC 11801	37731	37731	PCC 11802	37667	37667
GT	PCC 11801	37734	37734	PCC 11802	37670	37670
AG	PCC 11801	37739	37739	PCC 11802	37675	37675
TG	PCC 11801	37742	37742	PCC 11802	37678	37678
AG	PCC 11801	37751	37751	PCC 11802	37687	37687
AG	PCC 11801	37754	37754	PCC 11802	37690	37690
AG	PCC 11801	37766	37766	PCC 11802	37702	37702
AG	PCC 11801	37769	37769	PCC 11802	37705	37705
AG	PCC 11801	37783	37783	PCC 11802	37719	37719
GC	PCC 11801	37814	37814	PCC 11802	37750	37750
GT	PCC 11801	37817	37817	PCC 11802	37753	37753
GA	PCC 11801	37829	37829	PCC 11802	37765	37765
AG	PCC 11801	37835	37835	PCC 11802	37771	37771
TC	PCC 11801	37848	37848	PCC 11802	37784	37784
CT	PCC 11801	37851	37851	PCC 11802	37787	37787
GA	PCC 11801	37853	37853	PCC 11802	37789	37789
TC	PCC 11801	37865	37865	PCC 11802	37801	37801
CT	PCC 11801	37875	37875	PCC 11802	37811	37811
GA	PCC 11801	37880	37880	PCC 11802	37816	37816
TC	PCC 11801	37895	37895	PCC 11802	37831	37831
AG	PCC 11801	37898	37898	PCC 11802	37834	37834
GA	PCC 11801	37922	37922	PCC 11802	37858	37858
GA	PCC 11801	37930	37930	PCC 11802	37866	37866
GT	PCC 11801	37934	37934	PCC 11802	37870	37870
AT	PCC 11801	37939	37939	PCC 11802	37875	37875
TG	PCC 11801	37940	37940	PCC 11802	37876	37876
GA	PCC 11801	37952	37952	PCC 11802	37888	37888
AG	PCC 11801	37958	37958	PCC 11802	37894	37894
GA	PCC 11801	37961	37961	PCC 11802	37897	37897
CT	PCC 11801	37970	37970	PCC 11802	37906	37906
CT	PCC 11801	37977	37977	PCC 11802	37913	37913
CT	PCC 11801	38005	38005	PCC 11802	37941	37941
AG	PCC 11801	38006	38006	PCC 11802	37942	37942
AG	PCC 11801	38012	38012	PCC 11802	37948	37948
GA	PCC 11801	38024	38024	PCC 11802	37960	37960
CA	PCC 11801	38030	38030	PCC 11802	37966	37966
TC	PCC 11801	38063	38063	PCC 11802	37999	37999
GA	PCC 11801	38069	38069	PCC 11802	38005	38005
GA	PCC 11801	38124	38124	PCC 11802	38060	38060
GA	PCC 11801	38126	38126	PCC 11802	38062	38062
AG	PCC 11801	38156	38156	PCC 11802	38092	38092
CT	PCC 11801	38157	38157	PCC 11802	38093	38093
TC	PCC 11801	38158	38158	PCC 11802	38094	38094
GA	PCC 11801	38165	38165	PCC 11802	38101	38101
TG	PCC 11801	38168	38168	PCC 11802	38104	38104
CA	PCC 11801	38178	38178	PCC 11802	38114	38114
GA	PCC 11801	38179	38179	PCC 11802	38115	38115
AG	PCC 11801	38195	38195	PCC 11802	38131	38131
GA	PCC 11801	38213	38213	PCC 11802	38149	38149
AG	PCC 11801	38217	38217	PCC 11802	38153	38153
CT	PCC 11801	38222	38222	PCC 11802	38158	38158
AC	PCC 11801	38231	38231	PCC 11802	38167	38167
GA	PCC 11801	38235	38235	PCC 11802	38171	38171
CA	PCC 11801	38236	38236	PCC 11802	38172	38172
AT	PCC 11801	38237	38237	PCC 11802	38173	38173
TC	PCC 11801	38239	38239	PCC 11802	38175	38175
GT	PCC 11801	38241	38241	PCC 11802	38177	38177
GA	PCC 11801	38246	38246	PCC 11802	38182	38182
GA	PCC 11801	38249	38249	PCC 11802	38185	38185
CA	PCC 11801	38266	38266	PCC 11802	38202	38202
CA	PCC 11801	38267	38267	PCC 11802	38203	38203
GA	PCC 11801	38285	38285	PCC 11802	38221	38221
GA	PCC 11801	38291	38291	PCC 11802	38227	38227
GT	PCC 11801	38300	38300	PCC 11802	38236	38236
TG	PCC 11801	38311	38311	PCC 11802	38247	38247
TG	PCC 11801	38312	38312	PCC 11802	38248	38248
GT	PCC 11801	38314	38314	PCC 11802	38250	38250
TG	PCC 11801	38315	38315	PCC 11802	38251	38251
CA	PCC 11801	38316	38316	PCC 11802	38252	38252
GA	PCC 11801	38320	38320	PCC 11802	38256	38256
CT	PCC 11801	38321	38321	PCC 11802	38257	38257
AT	PCC 11801	38323	38323	PCC 11802	38259	38259
CT	PCC 11801	38325	38325	PCC 11802	38261	38261
AG	PCC 11801	38334	38334	PCC 11802	38270	38270
GA	PCC 11801	38346	38346	PCC 11802	38282	38282
AG	PCC 11801	38347	38347	PCC 11802	38283	38283
TC	PCC 11801	38353	38353	PCC 11802	38289	38289
CT	PCC 11801	38358	38358	PCC 11802	38294	38294
GT	PCC 11801	38361	38361	PCC 11802	38297	38297
TC	PCC 11801	38364	38364	PCC 11802	38300	38300
GA	PCC 11801	38388	38388	PCC 11802	38324	38324
TC	PCC 11801	38398	38398	PCC 11802	38334	38334
AG	PCC 11801	38406	38406	PCC 11802	38342	38342
GT	PCC 11801	38409	38409	PCC 11802	38345	38345
GA	PCC 11801	38413	38413	PCC 11802	38349	38349
GA	PCC 11801	38426	38426	PCC 11802	38362	38362
TC	PCC 11801	38445	38445	PCC 11802	38381	38381
AG	PCC 11801	38448	38448	PCC 11802	38384	38384
AG	PCC 11801	38454	38454	PCC 11802	38390	38390
GA	PCC 11801	38472	38472	PCC 11802	38408	38408
TC	PCC 11801	38481	38481	PCC 11802	38417	38417
CT	PCC 11801	38484	38484	PCC 11802	38420	38420
GA	PCC 11801	38493	38493	PCC 11802	38429	38429
AC	PCC 11801	38505	38505	PCC 11802	38441	38441
GA	PCC 11801	38533	38533	PCC 11802	38469	38469
TC	PCC 11801	38570	38570	PCC 11802	38506	38506
GT	PCC 11801	38583	38583	PCC 11802	38519	38519
AG	PCC 11801	38585	38585	PCC 11802	38521	38521
CT	PCC 11801	38589	38589	PCC 11802	38525	38525
TC	PCC 11801	38590	38590	PCC 11802	38526	38526
AG	PCC 11801	38592	38592	PCC 11802	38528	38528
AC	PCC 11801	38620	38620	PCC 11802	38556	38556
AG	PCC 11801	38635	38635	PCC 11802	38571	38571
GA	PCC 11801	38640	38640	PCC 11802	38576	38576
GA	PCC 11801	38649	38649	PCC 11802	38585	38585
GA	PCC 11801	38655	38655	PCC 11802	38591	38591
GA	PCC 11801	38658	38658	PCC 11802	38594	38594
GA	PCC 11801	38661	38661	PCC 11802	38597	38597
CT	PCC 11801	38664	38664	PCC 11802	38600	38600
CT	PCC 11801	38694	38694	PCC 11802	38630	38630
GT	PCC 11801	38700	38700	PCC 11802	38636	38636
TC	PCC 11801	38703	38703	PCC 11802	38639	38639
AG	PCC 11801	38707	38707	PCC 11802	38643	38643
GT	PCC 11801	38718	38718	PCC 11802	38654	38654
CT	PCC 11801	38728	38728	PCC 11802	38664	38664
GC	PCC 11801	38742	38742	PCC 11802	38678	38678
CG	PCC 11801	38754	38754	PCC 11802	38690	38690
AG	PCC 11801	38757	38757	PCC 11802	38693	38693
AC	PCC 11801	38767	38767	PCC 11802	38703	38703
CT	PCC 11801	38768	38768	PCC 11802	38704	38704
TA	PCC 11801	38769	38769	PCC 11802	38705	38705
TC	PCC 11801	38770	38770	PCC 11802	38706	38706
GC	PCC 11801	38775	38775	PCC 11802	38711	38711
CT	PCC 11801	38778	38778	PCC 11802	38714	38714
AT	PCC 11801	38787	38787	PCC 11802	38723	38723
TC	PCC 11801	38793	38793	PCC 11802	38729	38729
TC	PCC 11801	38800	38800	PCC 11802	38736	38736
AG	PCC 11801	38802	38802	PCC 11802	38738	38738
GA	PCC 11801	38817	38817	PCC 11802	38753	38753
TG	PCC 11801	38826	38826	PCC 11802	38762	38762
GA	PCC 11801	38835	38835	PCC 11802	38771	38771
AC	PCC 11801	38838	38838	PCC 11802	38774	38774
GA	PCC 11801	38848	38848	PCC 11802	38784	38784
GA	PCC 11801	38862	38862	PCC 11802	38798	38798
AG	PCC 11801	38865	38865	PCC 11802	38801	38801
GC	PCC 11801	38867	38867	PCC 11802	38803	38803
GC	PCC 11801	38877	38877	PCC 11802	38813	38813
TC	PCC 11801	38886	38886	PCC 11802	38822	38822
CT	PCC 11801	38892	38892	PCC 11802	38828	38828
TC	PCC 11801	38898	38898	PCC 11802	38834	38834
TC	PCC 11801	38901	38901	PCC 11802	38837	38837
CA	PCC 11801	38902	38902	PCC 11802	38838	38838
AG	PCC 11801	38904	38904	PCC 11802	38840	38840
GA	PCC 11801	38914	38914	PCC 11802	38850	38850
GA	PCC 11801	38919	38919	PCC 11802	38855	38855
AT	PCC 11801	38922	38922	PCC 11802	38858	38858
GC	PCC 11801	38934	38934	PCC 11802	38870	38870
GC	PCC 11801	38937	38937	PCC 11802	38873	38873
CA	PCC 11801	38955	38955	PCC 11802	38891	38891
AG	PCC 11801	38961	38961	PCC 11802	38897	38897
CT	PCC 11801	38963	38963	PCC 11802	38899	38899
AG	PCC 11801	38964	38964	PCC 11802	38900	38900
GA	PCC 11801	38983	38983	PCC 11802	38919	38919
GA	PCC 11801	38997	38997	PCC 11802	38933	38933
CT	PCC 11801	39001	39001	PCC 11802	38937	38937
GA	PCC 11801	39003	39003	PCC 11802	38939	38939
GA	PCC 11801	39007	39007	PCC 11802	38943	38943
GT	PCC 11801	39012	39012	PCC 11802	38948	38948
GT	PCC 11801	39024	39024	PCC 11802	38960	38960
CT	PCC 11801	39033	39033	PCC 11802	38969	38969
TC	PCC 11801	39037	39037	PCC 11802	38973	38973
AC	PCC 11801	39039	39039	PCC 11802	38975	38975
TA	PCC 11801	39042	39042	PCC 11802	38978	38978
CT	PCC 11801	39048	39048	PCC 11802	38984	38984
TC	PCC 11801	39055	39055	PCC 11802	38991	38991
GA	PCC 11801	39075	39075	PCC 11802	39011	39011
TA	PCC 11801	39084	39084	PCC 11802	39020	39020
AG	PCC 11801	39085	39085	PCC 11802	39021	39021
CT	PCC 11801	39094	39094	PCC 11802	39030	39030
AC	PCC 11801	39098	39098	PCC 11802	39034	39034
GA	PCC 11801	39099	39099	PCC 11802	39035	39035
GA	PCC 11801	39102	39102	PCC 11802	39038	39038
TC	PCC 11801	39117	39117	PCC 11802	39053	39053
GT	PCC 11801	39123	39123	PCC 11802	39059	39059
GA	PCC 11801	39132	39132	PCC 11802	39068	39068
AT	PCC 11801	39134	39134	PCC 11802	39070	39070
GA	PCC 11801	39135	39135	PCC 11802	39071	39071
TC	PCC 11801	39143	39143	PCC 11802	39079	39079
AG	PCC 11801	39151	39151	PCC 11802	39087	39087
GT	PCC 11801	39166	39166	PCC 11802	39102	39102
AG	PCC 11801	39168	39168	PCC 11802	39104	39104
GA	PCC 11801	39189	39189	PCC 11802	39125	39125
GA	PCC 11801	39198	39198	PCC 11802	39134	39134
CT	PCC 11801	39210	39210	PCC 11802	39146	39146
CT	PCC 11801	39214	39214	PCC 11802	39150	39150
AG	PCC 11801	39221	39221	PCC 11802	39157	39157
CG	PCC 11801	39228	39228	PCC 11802	39164	39164
CT	PCC 11801	39247	39247	PCC 11802	39183	39183
AG	PCC 11801	39266	39266	PCC 11802	39202	39202
GA	PCC 11801	39268	39268	PCC 11802	39204	39204
CT	PCC 11801	39270	39270	PCC 11802	39206	39206
AC	PCC 11801	39281	39281	PCC 11802	39217	39217
AC	PCC 11801	39287	39287	PCC 11802	39223	39223
GA	PCC 11801	39288	39288	PCC 11802	39224	39224
CT	PCC 11801	39297	39297	PCC 11802	39233	39233
GA	PCC 11801	39312	39312	PCC 11802	39248	39248
GA	PCC 11801	39315	39315	PCC 11802	39251	39251
GA	PCC 11801	39318	39318	PCC 11802	39254	39254
GA	PCC 11801	39321	39321	PCC 11802	39257	39257
TG	PCC 11801	39322	39322	PCC 11802	39258	39258
CT	PCC 11801	39324	39324	PCC 11802	39260	39260
AG	PCC 11801	39335	39335	PCC 11802	39271	39271
CA	PCC 11801	39339	39339	PCC 11802	39275	39275
TC	PCC 11801	39344	39344	PCC 11802	39280	39280
CA	PCC 11801	39345	39345	PCC 11802	39281	39281
GA	PCC 11801	39351	39351	PCC 11802	39287	39287
GA	PCC 11801	39352	39352	PCC 11802	39288	39288
AG	PCC 11801	39355	39355	PCC 11802	39291	39291
GA	PCC 11801	39364	39364	PCC 11802	39300	39300
CT	PCC 11801	39387	39387	PCC 11802	39323	39323
AG	PCC 11801	39402	39402	PCC 11802	39338	39338
AG	PCC 11801	39411	39411	PCC 11802	39347	39347
TC	PCC 11801	39413	39413	PCC 11802	39349	39349
GA	PCC 11801	39420	39420	PCC 11802	39356	39356
CA	PCC 11801	39422	39422	PCC 11802	39358	39358
GA	PCC 11801	39429	39429	PCC 11802	39365	39365
AG	PCC 11801	39432	39432	PCC 11802	39368	39368
AG	PCC 11801	39434	39434	PCC 11802	39370	39370
GC	PCC 11801	39435	39435	PCC 11802	39371	39371
AG	PCC 11801	39447	39447	PCC 11802	39383	39383
AC	PCC 11801	39450	39450	PCC 11802	39386	39386
TG	PCC 11801	39456	39456	PCC 11802	39392	39392
AC	PCC 11801	39464	39464	PCC 11802	39400	39400
AC	PCC 11801	39476	39476	PCC 11802	39412	39412
GA	PCC 11801	39489	39489	PCC 11802	39425	39425
TC	PCC 11801	39502	39502	PCC 11802	39438	39438
AG	PCC 11801	39504	39504	PCC 11802	39440	39440
AG	PCC 11801	39507	39507	PCC 11802	39443	39443
GA	PCC 11801	39510	39510	PCC 11802	39446	39446
GT	PCC 11801	39528	39528	PCC 11802	39464	39464
AT	PCC 11801	39531	39531	PCC 11802	39467	39467
AC	PCC 11801	39537	39537	PCC 11802	39473	39473
GA	PCC 11801	39538	39538	PCC 11802	39474	39474
AG	PCC 11801	39540	39540	PCC 11802	39476	39476
AG	PCC 11801	39549	39549	PCC 11802	39485	39485
GA	PCC 11801	39557	39557	PCC 11802	39493	39493
AG	PCC 11801	39558	39558	PCC 11802	39494	39494
GA	PCC 11801	39561	39561	PCC 11802	39497	39497
AG	PCC 11801	39564	39564	PCC 11802	39500	39500
TG	PCC 11801	39567	39567	PCC 11802	39503	39503
GA	PCC 11801	39568	39568	PCC 11802	39504	39504
AG	PCC 11801	39570	39570	PCC 11802	39506	39506
TA	PCC 11801	39572	39572	PCC 11802	39508	39508
GA	PCC 11801	39573	39573	PCC 11802	39509	39509
TA	PCC 11801	39575	39575	PCC 11802	39511	39511
TC	PCC 11801	39580	39580	PCC 11802	39516	39516
GC	PCC 11801	39585	39585	PCC 11802	39521	39521
CG	PCC 11801	39594	39594	PCC 11802	39530	39530
TA	PCC 11801	39595	39595	PCC 11802	39531	39531
CG	PCC 11801	39596	39596	PCC 11802	39532	39532
TC	PCC 11801	39597	39597	PCC 11802	39533	39533
TC	PCC 11801	39600	39600	PCC 11802	39536	39536
AG	PCC 11801	39618	39618	PCC 11802	39554	39554
TG	PCC 11801	39621	39621	PCC 11802	39557	39557
CG	PCC 11801	39624	39624	PCC 11802	39560	39560
GA	PCC 11801	39645	39645	PCC 11802	39581	39581
CT	PCC 11801	39646	39646	PCC 11802	39582	39582
GA	PCC 11801	39650	39650	PCC 11802	39586	39586
CT	PCC 11801	39657	39657	PCC 11802	39593	39593
AG	PCC 11801	39672	39672	PCC 11802	39608	39608
AG	PCC 11801	39675	39675	PCC 11802	39611	39611
CT	PCC 11801	39687	39687	PCC 11802	39623	39623
GA	PCC 11801	39688	39688	PCC 11802	39624	39624
AC	PCC 11801	39697	39697	PCC 11802	39633	39633
TG	PCC 11801	39699	39699	PCC 11802	39635	39635
TG	PCC 11801	39727	39727	PCC 11802	39663	39663
TG	PCC 11801	39732	39732	PCC 11802	39668	39668
TC	PCC 11801	39734	39734	PCC 11802	39670	39670
GA	PCC 11801	39742	39742	PCC 11802	39678	39678
AG	PCC 11801	39762	39762	PCC 11802	39698	39698
GT	PCC 11801	39768	39768	PCC 11802	39704	39704
AT	PCC 11801	39776	39776	PCC 11802	39712	39712
TA	PCC 11801	39780	39780	PCC 11802	39716	39716
AG	PCC 11801	39783	39783	PCC 11802	39719	39719
GA	PCC 11801	39786	39786	PCC 11802	39722	39722
GA	PCC 11801	39789	39789	PCC 11802	39725	39725
GC	PCC 11801	39792	39792	PCC 11802	39728	39728
GT	PCC 11801	39798	39798	PCC 11802	39734	39734
TG	PCC 11801	39843	39843	PCC 11802	39779	39779
GA	PCC 11801	39987	39987	PCC 11802	39923	39923
TC	PCC 11801	40050	40050	PCC 11802	39986	39986
GC	PCC 11801	40056	40056	PCC 11802	39992	39992
AG	PCC 11801	40074	40074	PCC 11802	40010	40010
AG	PCC 11801	40083	40083	PCC 11802	40019	40019
CA	PCC 11801	40092	40092	PCC 11802	40028	40028
TC	PCC 11801	40098	40098	PCC 11802	40034	40034
GA	PCC 11801	40101	40101	PCC 11802	40037	40037
AG	PCC 11801	40104	40104	PCC 11802	40040	40040
CA	PCC 11801	40128	40128	PCC 11802	40064	40064
GA	PCC 11801	40132	40132	PCC 11802	40068	40068
GC	PCC 11801	40138	40138	PCC 11802	40074	40074
TC	PCC 11801	40162	40162	PCC 11802	40098	40098
GA	PCC 11801	40170	40170	PCC 11802	40106	40106
AC	PCC 11801	40188	40188	PCC 11802	40124	40124
CT	PCC 11801	40206	40206	PCC 11802	40142	40142
AG	PCC 11801	40242	40242	PCC 11802	40178	40178
TC	PCC 11801	40245	40245	PCC 11802	40181	40181
AG	PCC 11801	40247	40247	PCC 11802	40183	40183
GA	PCC 11801	40249	40249	PCC 11802	40185	40185
AC	PCC 11801	40253	40253	PCC 11802	40189	40189
GA	PCC 11801	40257	40257	PCC 11802	40193	40193
AG	PCC 11801	40272	40272	PCC 11802	40208	40208
CT	PCC 11801	40275	40275	PCC 11802	40211	40211
GC	PCC 11801	40278	40278	PCC 11802	40214	40214
GA	PCC 11801	40298	40298	PCC 11802	40234	40234
AG	PCC 11801	40311	40311	PCC 11802	40247	40247
GA	PCC 11801	40314	40314	PCC 11802	40250	40250
GA	PCC 11801	40326	40326	PCC 11802	40262	40262
AC	PCC 11801	40329	40329	PCC 11802	40265	40265
TC	PCC 11801	40332	40332	PCC 11802	40268	40268
GA	PCC 11801	40334	40334	PCC 11802	40270	40270
CG	PCC 11801	40338	40338	PCC 11802	40274	40274
GA	PCC 11801	40351	40351	PCC 11802	40287	40287
CA	PCC 11801	40352	40352	PCC 11802	40288	40288
TC	PCC 11801	40382	40382	PCC 11802	40318	40318
AG	PCC 11801	40392	40392	PCC 11802	40328	40328
AG	PCC 11801	40398	40398	PCC 11802	40334	40334
GT	PCC 11801	40404	40404	PCC 11802	40340	40340
GA	PCC 11801	40434	40434	PCC 11802	40370	40370
GA	PCC 11801	40440	40440	PCC 11802	40376	40376
GA	PCC 11801	40443	40443	PCC 11802	40379	40379
AG	PCC 11801	40459	40459	PCC 11802	40395	40395
AG	PCC 11801	40470	40470	PCC 11802	40406	40406
CG	PCC 11801	40473	40473	PCC 11802	40409	40409
CT	PCC 11801	40479	40479	PCC 11802	40415	40415
GA	PCC 11801	40488	40488	PCC 11802	40424	40424
AG	PCC 11801	40494	40494	PCC 11802	40430	40430
AG	PCC 11801	40506	40506	PCC 11802	40442	40442
GT	PCC 11801	40509	40509	PCC 11802	40445	40445
GA	PCC 11801	40518	40518	PCC 11802	40454	40454
GA	PCC 11801	40524	40524	PCC 11802	40460	40460
AT	PCC 11801	40554	40554	PCC 11802	40490	40490
AG	PCC 11801	40557	40557	PCC 11802	40493	40493
AG	PCC 11801	40561	40561	PCC 11802	40497	40497
AG	PCC 11801	40562	40562	PCC 11802	40498	40498
CT	PCC 11801	40568	40568	PCC 11802	40499	40499
CT	PCC 11801	40571	40571	PCC 11802	40502	40502
AG	PCC 11801	40572	40572	PCC 11802	40503	40503
GC	PCC 11801	40576	40576	PCC 11802	40507	40507
CT	PCC 11801	40579	40579	PCC 11802	40511	40511
TC	PCC 11801	40580	40580	PCC 11802	40512	40512
TC	PCC 11801	40583	40583	PCC 11802	40515	40515
GC	PCC 11801	40585	40585	PCC 11802	40517	40517
CT	PCC 11801	40586	40586	PCC 11802	40518	40518
TC	PCC 11801	40587	40587	PCC 11802	40519	40519
TA	PCC 11801	40588	40588	PCC 11802	40520	40520
AG	PCC 11801	40589	40589	PCC 11802	40521	40521
CT	PCC 11801	40591	40591	PCC 11802	40523	40523
AT	PCC 11801	40605	40605	PCC 11802	40544	40544
GA	PCC 11801	40611	40611	PCC 11802	40550	40550
CT	PCC 11801	40612	40612	PCC 11802	40551	40551
AT	PCC 11801	40613	40613	PCC 11802	40552	40552
AT	PCC 11801	40614	40614	PCC 11802	40553	40553
CT	PCC 11801	40637	40637	PCC 11802	40564	40564
TA	PCC 11801	40638	40638	PCC 11802	40565	40565
CT	PCC 11801	40640	40640	PCC 11802	40567	40567
GA	PCC 11801	40642	40642	PCC 11802	40569	40569
TG	PCC 11801	40643	40643	PCC 11802	40570	40570
GA	PCC 11801	40645	40645	PCC 11802	40572	40572
GT	PCC 11801	40646	40646	PCC 11802	40573	40573
TC	PCC 11801	40648	40648	PCC 11802	40578	40578
TA	PCC 11801	40653	40653	PCC 11802	40583	40583
TC	PCC 11801	40657	40657	PCC 11802	40587	40587
TA	PCC 11801	40658	40658	PCC 11802	40588	40588
TA	PCC 11801	40659	40659	PCC 11802	40589	40589
GA	PCC 11801	40660	40660	PCC 11802	40590	40590
TA	PCC 11801	40661	40661	PCC 11802	40591	40591
CA	PCC 11801	40662	40662	PCC 11802	40592	40592
CT	PCC 11801	40663	40663	PCC 11802	40593	40593
CA	PCC 11801	40670	40670	PCC 11802	40599	40599
CA	PCC 11801	40673	40673	PCC 11802	40602	40602
CA	PCC 11801	40674	40674	PCC 11802	40603	40603
TA	PCC 11801	40676	40676	PCC 11802	40605	40605
TA	PCC 11801	40681	40681	PCC 11802	40618	40618
GA	PCC 11801	40683	40683	PCC 11802	40620	40620
GC	PCC 11801	40691	40691	PCC 11802	40631	40631
TA	PCC 11801	40697	40697	PCC 11802	40639	40639
CT	PCC 11801	40698	40698	PCC 11802	40640	40640
CT	PCC 11801	40699	40699	PCC 11802	40641	40641
GA	PCC 11801	40703	40703	PCC 11802	40645	40645
AG	PCC 11801	40710	40710	PCC 11802	40648	40648
GA	PCC 11801	40711	40711	PCC 11802	40649	40649
GA	PCC 11801	40712	40712	PCC 11802	40650	40650
TA	PCC 11801	40714	40714	PCC 11802	40652	40652
AC	PCC 11801	40716	40716	PCC 11802	40654	40654
AC	PCC 11801	40719	40719	PCC 11802	40657	40657
TA	PCC 11801	40721	40721	PCC 11802	40659	40659
GA	PCC 11801	40723	40723	PCC 11802	40661	40661
TA	PCC 11801	40725	40725	PCC 11802	40663	40663
AG	PCC 11801	40726	40726	PCC 11802	40664	40664
CG	PCC 11801	40727	40727	PCC 11802	40665	40665
TC	PCC 11801	40728	40728	PCC 11802	40666	40666
TA	PCC 11801	40741	40741	PCC 11802	40676	40676
CT	PCC 11801	40743	40743	PCC 11802	40678	40678
AT	PCC 11801	40744	40744	PCC 11802	40679	40679
CG	PCC 11801	40745	40745	PCC 11802	40680	40680
AC	PCC 11801	40747	40747	PCC 11802	40682	40682
CT	PCC 11801	40750	40750	PCC 11802	40685	40685
GA	PCC 11801	40754	40754	PCC 11802	40689	40689
TC	PCC 11801	40755	40755	PCC 11802	40690	40690
AG	PCC 11801	40760	40760	PCC 11802	40695	40695
AC	PCC 11801	40765	40765	PCC 11802	40700	40700
TC	PCC 11801	313070	313070	PCC 11802	40721	40721
GT	PCC 11801	313067	313067	PCC 11802	40724	40724
CA	PCC 11801	313066	313066	PCC 11802	40725	40725
AG	PCC 11801	313065	313065	PCC 11802	40726	40726
CT	PCC 11801	313064	313064	PCC 11802	40727	40727
CT	PCC 11801	313055	313055	PCC 11802	40736	40736
AG	PCC 11801	313053	313053	PCC 11802	40738	40738
AG	PCC 11801	313047	313047	PCC 11802	40744	40744
GA	PCC 11801	313046	313046	PCC 11802	40745	40745
AC	PCC 11801	313043	313043	PCC 11802	40748	40748
CT	PCC 11801	313037	313037	PCC 11802	40754	40754
TG	PCC 11801	313034	313034	PCC 11802	40757	40757
GA	PCC 11801	313033	313033	PCC 11802	40758	40758
AC	PCC 11801	313032	313032	PCC 11802	40759	40759
AG	PCC 11801	313031	313031	PCC 11802	40760	40760
TA	PCC 11801	313025	313025	PCC 11802	40766	40766
AT	PCC 11801	313022	313022	PCC 11802	40769	40769
AT	PCC 11801	313019	313019	PCC 11802	40772	40772
GA	PCC 11801	313016	313016	PCC 11802	40775	40775
CA	PCC 11801	313009	313009	PCC 11802	40782	40782
AG	PCC 11801	313005	313005	PCC 11802	40786	40786
CT	PCC 11801	313004	313004	PCC 11802	40787	40787
GA	PCC 11801	313002	313002	PCC 11802	40789	40789
AC	PCC 11801	312998	312998	PCC 11802	40793	40793
CA	PCC 11801	312997	312997	PCC 11802	40794	40794
AG	PCC 11801	312996	312996	PCC 11802	40795	40795
TC	PCC 11801	312993	312993	PCC 11802	40798	40798
TG	PCC 11801	312983	312983	PCC 11802	40808	40808
TG	PCC 11801	312977	312977	PCC 11802	40814	40814
GA	PCC 11801	312976	312976	PCC 11802	40815	40815
AC	PCC 11801	312975	312975	PCC 11802	40816	40816
GC	PCC 11801	312973	312973	PCC 11802	40818	40818
TG	PCC 11801	312971	312971	PCC 11802	40820	40820
CA	PCC 11801	312960	312960	PCC 11802	40831	40831
GA	PCC 11801	312959	312959	PCC 11802	40832	40832
CT	PCC 11801	312953	312953	PCC 11802	40838	40838
TC	PCC 11801	312950	312950	PCC 11802	40841	40841
CA	PCC 11801	312949	312949	PCC 11802	40842	40842
TG	PCC 11801	312948	312948	PCC 11802	40843	40843
GT	PCC 11801	312945	312945	PCC 11802	40846	40846
AC	PCC 11801	312943	312943	PCC 11802	40848	40848
AC	PCC 11801	312942	312942	PCC 11802	40849	40849
AT	PCC 11801	312941	312941	PCC 11802	40850	40850
CA	PCC 11801	312938	312938	PCC 11802	40853	40853
TC	PCC 11801	312937	312937	PCC 11802	40854	40854
GA	PCC 11801	312936	312936	PCC 11802	40855	40855
AG	PCC 11801	312931	312931	PCC 11802	40860	40860
CT	PCC 11801	312929	312929	PCC 11802	40862	40862
AG	PCC 11801	312923	312923	PCC 11802	40868	40868
AG	PCC 11801	312920	312920	PCC 11802	40871	40871
AT	PCC 11801	312914	312914	PCC 11802	40877	40877
CT	PCC 11801	312906	312906	PCC 11802	40885	40885
TC	PCC 11801	312905	312905	PCC 11802	40886	40886
CG	PCC 11801	312899	312899	PCC 11802	40892	40892
CT	PCC 11801	312897	312897	PCC 11802	40894	40894
TA	PCC 11801	312896	312896	PCC 11802	40895	40895
CA	PCC 11801	312893	312893	PCC 11802	40898	40898
CG	PCC 11801	312887	312887	PCC 11802	40904	40904
AT	PCC 11801	312884	312884	PCC 11802	40907	40907
AC	PCC 11801	312881	312881	PCC 11802	40910	40910
TG	PCC 11801	312879	312879	PCC 11802	40912	40912
CT	PCC 11801	312875	312875	PCC 11802	40916	40916
TG	PCC 11801	312869	312869	PCC 11802	40922	40922
CT	PCC 11801	312860	312860	PCC 11802	40931	40931
TC	PCC 11801	312854	312854	PCC 11802	40937	40937
AT	PCC 11801	312851	312851	PCC 11802	40940	40940
AG	PCC 11801	312842	312842	PCC 11802	40949	40949
TC	PCC 11801	312840	312840	PCC 11802	40951	40951
GA	PCC 11801	312839	312839	PCC 11802	40952	40952
CT	PCC 11801	312828	312828	PCC 11802	40963	40963
TA	PCC 11801	312827	312827	PCC 11802	40964	40964
AG	PCC 11801	312821	312821	PCC 11802	40970	40970
TC	PCC 11801	312806	312806	PCC 11802	40985	40985
CA	PCC 11801	312794	312794	PCC 11802	40997	40997
AG	PCC 11801	312788	312788	PCC 11802	41003	41003
TC	PCC 11801	312752	312752	PCC 11802	41039	41039
CT	PCC 11801	312749	312749	PCC 11802	41042	41042
TC	PCC 11801	312713	312713	PCC 11802	41078	41078
TC	PCC 11801	312698	312698	PCC 11802	41093	41093
AT	PCC 11801	312669	312669	PCC 11802	41122	41122
TC	PCC 11801	312657	312657	PCC 11802	41134	41134
TC	PCC 11801	312635	312635	PCC 11802	41156	41156
CT	PCC 11801	312602	312602	PCC 11802	41190	41190
GA	PCC 11801	312588	312588	PCC 11802	41204	41204
GA	PCC 11801	312570	312570	PCC 11802	41222	41222
TG	PCC 11801	312567	312567	PCC 11802	41225	41225
TG	PCC 11801	312559	312559	PCC 11802	41233	41233
TA	PCC 11801	312555	312555	PCC 11802	41237	41237
AG	PCC 11801	312552	312552	PCC 11802	41240	41240
TC	PCC 11801	312525	312525	PCC 11802	41267	41267
AG	PCC 11801	312519	312519	PCC 11802	41273	41273
AG	PCC 11801	312507	312507	PCC 11802	41285	41285
AG	PCC 11801	312497	312497	PCC 11802	41295	41295
CT	PCC 11801	312495	312495	PCC 11802	41297	41297
CT	PCC 11801	312468	312468	PCC 11802	41324	41324
AG	PCC 11801	312465	312465	PCC 11802	41327	41327
GC	PCC 11801	312459	312459	PCC 11802	41333	41333
TC	PCC 11801	312456	312456	PCC 11802	41336	41336
CT	PCC 11801	312444	312444	PCC 11802	41348	41348
GA	PCC 11801	312436	312436	PCC 11802	41356	41356
AT	PCC 11801	312435	312435	PCC 11802	41357	41357
TC	PCC 11801	312426	312426	PCC 11802	41366	41366
AG	PCC 11801	312399	312399	PCC 11802	41393	41393
TC	PCC 11801	312390	312390	PCC 11802	41402	41402
TA	PCC 11801	312387	312387	PCC 11802	41405	41405
CT	PCC 11801	312379	312379	PCC 11802	41413	41413
CT	PCC 11801	312366	312366	PCC 11802	41426	41426
CA	PCC 11801	312351	312351	PCC 11802	41441	41441
AG	PCC 11801	312350	312350	PCC 11802	41442	41442
TC	PCC 11801	312349	312349	PCC 11802	41443	41443
AC	PCC 11801	312341	312341	PCC 11802	41451	41451
TC	PCC 11801	312327	312327	PCC 11802	41465	41465
AC	PCC 11801	312300	312300	PCC 11802	41492	41492
GT	PCC 11801	312288	312288	PCC 11802	41504	41504
GC	PCC 11801	312287	312287	PCC 11802	41505	41505
CT	PCC 11801	312285	312285	PCC 11802	41507	41507
CT	PCC 11801	312282	312282	PCC 11802	41510	41510
TC	PCC 11801	312276	312276	PCC 11802	41516	41516
CT	PCC 11801	312269	312269	PCC 11802	41523	41523
AG	PCC 11801	312263	312263	PCC 11802	41529	41529
GT	PCC 11801	312255	312255	PCC 11802	41537	41537
GA	PCC 11801	312231	312231	PCC 11802	41561	41561
AC	PCC 11801	312228	312228	PCC 11802	41564	41564
CT	PCC 11801	312226	312226	PCC 11802	41566	41566
CT	PCC 11801	312222	312222	PCC 11802	41570	41570
GA	PCC 11801	312207	312207	PCC 11802	41585	41585
AG	PCC 11801	312180	312180	PCC 11802	41612	41612
CT	PCC 11801	312171	312171	PCC 11802	41621	41621
CT	PCC 11801	312161	312161	PCC 11802	41631	41631
GT	PCC 11801	312154	312154	PCC 11802	41638	41638
TA	PCC 11801	312153	312153	PCC 11802	41639	41639
TC	PCC 11801	312144	312144	PCC 11802	41648	41648
CT	PCC 11801	312134	312134	PCC 11802	41658	41658
CT	PCC 11801	312130	312130	PCC 11802	41662	41662
GA	PCC 11801	312129	312129	PCC 11802	41663	41663
CT	PCC 11801	312126	312126	PCC 11802	41666	41666
GA	PCC 11801	312117	312117	PCC 11802	41675	41675
GA	PCC 11801	312114	312114	PCC 11802	41678	41678
AG	PCC 11801	312113	312113	PCC 11802	41679	41679
TC	PCC 11801	312111	312111	PCC 11802	41681	41681
CT	PCC 11801	312107	312107	PCC 11802	41685	41685
GT	PCC 11801	312105	312105	PCC 11802	41687	41687
CT	PCC 11801	312095	312095	PCC 11802	41697	41697
GA	PCC 11801	312093	312093	PCC 11802	41699	41699
TC	PCC 11801	312092	312092	PCC 11802	41700	41700
AG	PCC 11801	312090	312090	PCC 11802	41702	41702
CT	PCC 11801	312075	312075	PCC 11802	41717	41717
CT	PCC 11801	312072	312072	PCC 11802	41720	41720
TC	PCC 11801	312063	312063	PCC 11802	41729	41729
TC	PCC 11801	312059	312059	PCC 11802	41733	41733
GA	PCC 11801	312054	312054	PCC 11802	41738	41738
GA	PCC 11801	312051	312051	PCC 11802	41741	41741
TC	PCC 11801	312047	312047	PCC 11802	41745	41745
CT	PCC 11801	312046	312046	PCC 11802	41746	41746
AG	PCC 11801	312045	312045	PCC 11802	41747	41747
AG	PCC 11801	312042	312042	PCC 11802	41750	41750
TC	PCC 11801	312035	312035	PCC 11802	41757	41757
GA	PCC 11801	312033	312033	PCC 11802	41759	41759
CA	PCC 11801	312022	312022	PCC 11802	41770	41770
GA	PCC 11801	312021	312021	PCC 11802	41771	41771
GA	PCC 11801	312003	312003	PCC 11802	41789	41789
GA	PCC 11801	311996	311996	PCC 11802	41796	41796
[truncated: 92,542 more rows]
