# Supplementary material for: A Novel Cyanobacterium Synechococcus elongatus PCC 11802 has Distinct Genomic and Metabolomic Characteristics Compared to its Neighbor PCC 11801
Source: Sci Rep. 2020 Jan 13;10:191. doi: 10.1038/s41598-019-57051-0 (PMC6957532; doi:10.1038/s41598-019-57051-0)
Supplement: Supplementary file 4 — Supplementary File S-3. [file 41598_2019_57051_MOESM4_ESM.xlsx]

## Sheet: Sheet1
Supplementary File S-3: List of single nucleotide polymorphisms (SNPs) in Synechococcus elongatus PCC 11802 compared to PCC 7942 as reference genome
SNP_Pattern	Ref_Contig	Ref_PosInContig	Ref_PosGenomeWide	Assembly_Contig	Assembly_PosInContig	Assembly_PosGenomeWide
TC	TC	PCC 7942	20	20	PCC 11802	608591
CG	CG	PCC 7942	32	32	PCC 11802	608579
AG	AG	PCC 7942	40	40	PCC 11802	608571
TG	TG	PCC 7942	41	41	PCC 11802	608570
AG	AG	PCC 7942	89	89	PCC 11802	608523
CT	CT	PCC 7942	108	108	PCC 11802	608504
TC	TC	PCC 7942	142	142	PCC 11802	608470
CT	CT	PCC 7942	157	157	PCC 11802	608455
TA	TA	PCC 7942	169	169	PCC 11802	608443
AG	AG	PCC 7942	172	172	PCC 11802	608440
TA	TA	PCC 7942	175	175	PCC 11802	608437
TC	TC	PCC 7942	187	187	PCC 11802	608425
GT	GT	PCC 7942	196	196	PCC 11802	608416
TC	TC	PCC 7942	199	199	PCC 11802	608413
GC	GC	PCC 7942	208	208	PCC 11802	608404
CT	CT	PCC 7942	212	212	PCC 11802	608400
AG	AG	PCC 7942	214	214	PCC 11802	608398
GC	GC	PCC 7942	217	217	PCC 11802	608395
TC	TC	PCC 7942	223	223	PCC 11802	608389
TG	TG	PCC 7942	232	232	PCC 11802	608380
CT	CT	PCC 7942	268	268	PCC 11802	608344
AT	AT	PCC 7942	271	271	PCC 11802	608341
CT	CT	PCC 7942	280	280	PCC 11802	608332
CA	CA	PCC 7942	289	289	PCC 11802	608323
GT	GT	PCC 7942	292	292	PCC 11802	608320
GA	GA	PCC 7942	296	296	PCC 11802	608316
AG	AG	PCC 7942	301	301	PCC 11802	608311
CG	CG	PCC 7942	313	313	PCC 11802	608299
AG	AG	PCC 7942	322	322	PCC 11802	608290
GT	GT	PCC 7942	325	325	PCC 11802	608287
CA	CA	PCC 7942	328	328	PCC 11802	608284
CT	CT	PCC 7942	332	332	PCC 11802	608280
TC	TC	PCC 7942	343	343	PCC 11802	608269
GA	GA	PCC 7942	352	352	PCC 11802	608260
CG	CG	PCC 7942	358	358	PCC 11802	608254
CT	CT	PCC 7942	367	367	PCC 11802	608245
CT	CT	PCC 7942	373	373	PCC 11802	608239
CG	CG	PCC 7942	388	388	PCC 11802	608224
AC	AC	PCC 7942	389	389	PCC 11802	608223
CG	CG	PCC 7942	391	391	PCC 11802	608221
TA	TA	PCC 7942	394	394	PCC 11802	608218
GA	GA	PCC 7942	395	395	PCC 11802	608217
AT	AT	PCC 7942	397	397	PCC 11802	608215
TG	TG	PCC 7942	406	406	PCC 11802	608206
GA	GA	PCC 7942	409	409	PCC 11802	608203
AG	AG	PCC 7942	412	412	PCC 11802	608200
GT	GT	PCC 7942	415	415	PCC 11802	608197
GC	GC	PCC 7942	418	418	PCC 11802	608194
CT	CT	PCC 7942	424	424	PCC 11802	608188
GA	GA	PCC 7942	439	439	PCC 11802	608173
GC	GC	PCC 7942	442	442	PCC 11802	608170
CT	CT	PCC 7942	445	445	PCC 11802	608167
CT	CT	PCC 7942	451	451	PCC 11802	608161
TC	TC	PCC 7942	454	454	PCC 11802	608158
AG	AG	PCC 7942	457	457	PCC 11802	608155
GA	GA	PCC 7942	466	466	PCC 11802	608146
TC	TC	PCC 7942	467	467	PCC 11802	608145
GC	GC	PCC 7942	469	469	PCC 11802	608143
TC	TC	PCC 7942	472	472	PCC 11802	608140
GC	GC	PCC 7942	475	475	PCC 11802	608137
TG	TG	PCC 7942	478	478	PCC 11802	608134
GA	GA	PCC 7942	481	481	PCC 11802	608131
CT	CT	PCC 7942	484	484	PCC 11802	608128
AG	AG	PCC 7942	487	487	PCC 11802	608125
TA	TA	PCC 7942	493	493	PCC 11802	608119
AG	AG	PCC 7942	496	496	PCC 11802	608116
CA	CA	PCC 7942	502	502	PCC 11802	608110
CA	CA	PCC 7942	505	505	PCC 11802	608107
CT	CT	PCC 7942	511	511	PCC 11802	608101
TC	TC	PCC 7942	515	515	PCC 11802	608097
GC	GC	PCC 7942	517	517	PCC 11802	608095
CT	CT	PCC 7942	520	520	PCC 11802	608092
AG	AG	PCC 7942	523	523	PCC 11802	608089
TC	TC	PCC 7942	532	532	PCC 11802	608080
CG	CG	PCC 7942	538	538	PCC 11802	608074
GC	GC	PCC 7942	541	541	PCC 11802	608071
GA	GA	PCC 7942	547	547	PCC 11802	608065
TG	TG	PCC 7942	550	550	PCC 11802	608062
TC	TC	PCC 7942	553	553	PCC 11802	608059
GA	GA	PCC 7942	554	554	PCC 11802	608058
GT	GT	PCC 7942	556	556	PCC 11802	608056
AG	AG	PCC 7942	562	562	PCC 11802	608050
CA	CA	PCC 7942	565	565	PCC 11802	608047
AG	AG	PCC 7942	571	571	PCC 11802	608041
AG	AG	PCC 7942	572	572	PCC 11802	608040
CT	CT	PCC 7942	574	574	PCC 11802	608038
GA	GA	PCC 7942	580	580	PCC 11802	608032
CG	CG	PCC 7942	583	583	PCC 11802	608029
CT	CT	PCC 7942	586	586	PCC 11802	608026
CT	CT	PCC 7942	589	589	PCC 11802	608023
AG	AG	PCC 7942	598	598	PCC 11802	608014
AG	AG	PCC 7942	601	601	PCC 11802	608011
CT	CT	PCC 7942	610	610	PCC 11802	608002
AG	AG	PCC 7942	613	613	PCC 11802	607999
GA	GA	PCC 7942	616	616	PCC 11802	607996
AT	AT	PCC 7942	622	622	PCC 11802	607990
GA	GA	PCC 7942	625	625	PCC 11802	607987
GC	GC	PCC 7942	628	628	PCC 11802	607984
CT	CT	PCC 7942	631	631	PCC 11802	607981
TC	TC	PCC 7942	634	634	PCC 11802	607978
CT	CT	PCC 7942	637	637	PCC 11802	607975
GA	GA	PCC 7942	643	643	PCC 11802	607969
TC	TC	PCC 7942	646	646	PCC 11802	607966
TC	TC	PCC 7942	652	652	PCC 11802	607960
GA	GA	PCC 7942	661	661	PCC 11802	607951
CA	CA	PCC 7942	667	667	PCC 11802	607945
AG	AG	PCC 7942	670	670	PCC 11802	607942
CT	CT	PCC 7942	675	675	PCC 11802	607937
TC	TC	PCC 7942	676	676	PCC 11802	607936
TG	TG	PCC 7942	682	682	PCC 11802	607930
AG	AG	PCC 7942	683	683	PCC 11802	607929
TC	TC	PCC 7942	691	691	PCC 11802	607921
GT	GT	PCC 7942	697	697	PCC 11802	607915
TG	TG	PCC 7942	706	706	PCC 11802	607906
GA	GA	PCC 7942	709	709	PCC 11802	607903
CG	CG	PCC 7942	715	715	PCC 11802	607897
TC	TC	PCC 7942	716	716	PCC 11802	607896
AT	AT	PCC 7942	718	718	PCC 11802	607894
GA	GA	PCC 7942	730	730	PCC 11802	607882
GT	GT	PCC 7942	740	740	PCC 11802	607872
TC	TC	PCC 7942	745	745	PCC 11802	607867
CT	CT	PCC 7942	757	757	PCC 11802	607855
GA	GA	PCC 7942	760	760	PCC 11802	607852
TC	TC	PCC 7942	772	772	PCC 11802	607840
TC	TC	PCC 7942	778	778	PCC 11802	607834
TC	TC	PCC 7942	787	787	PCC 11802	607825
CT	CT	PCC 7942	792	792	PCC 11802	607820
CT	CT	PCC 7942	808	808	PCC 11802	607804
AG	AG	PCC 7942	820	820	PCC 11802	607792
GT	GT	PCC 7942	823	823	PCC 11802	607789
GC	GC	PCC 7942	829	829	PCC 11802	607783
TC	TC	PCC 7942	833	833	PCC 11802	607779
TC	TC	PCC 7942	838	838	PCC 11802	607774
CT	CT	PCC 7942	856	856	PCC 11802	607756
GC	GC	PCC 7942	859	859	PCC 11802	607753
CT	CT	PCC 7942	863	863	PCC 11802	607749
GT	GT	PCC 7942	874	874	PCC 11802	607738
TC	TC	PCC 7942	883	883	PCC 11802	607729
CT	CT	PCC 7942	889	889	PCC 11802	607723
CG	CG	PCC 7942	910	910	PCC 11802	607702
CT	CT	PCC 7942	911	911	PCC 11802	607701
CA	CA	PCC 7942	919	919	PCC 11802	607693
GC	GC	PCC 7942	922	922	PCC 11802	607690
GC	GC	PCC 7942	925	925	PCC 11802	607687
GT	GT	PCC 7942	928	928	PCC 11802	607684
GC	GC	PCC 7942	931	931	PCC 11802	607681
AT	AT	PCC 7942	937	937	PCC 11802	607675
GA	GA	PCC 7942	946	946	PCC 11802	607666
AG	AG	PCC 7942	955	955	PCC 11802	607657
TC	TC	PCC 7942	958	958	PCC 11802	607654
TA	TA	PCC 7942	966	966	PCC 11802	607619
CT	CT	PCC 7942	967	967	PCC 11802	607618
CT	CT	PCC 7942	971	971	PCC 11802	607614
TG	TG	PCC 7942	973	973	PCC 11802	607612
TG	TG	PCC 7942	974	974	PCC 11802	607611
TC	TC	PCC 7942	979	979	PCC 11802	607606
AG	AG	PCC 7942	1009	1009	PCC 11802	607603
CG	CG	PCC 7942	1012	1012	PCC 11802	607600
AT	AT	PCC 7942	1018	1018	PCC 11802	607594
AC	AC	PCC 7942	1030	1030	PCC 11802	607582
TG	TG	PCC 7942	1036	1036	PCC 11802	607576
AG	AG	PCC 7942	1039	1039	PCC 11802	607573
CT	CT	PCC 7942	1045	1045	PCC 11802	607567
TC	TC	PCC 7942	1066	1066	PCC 11802	607546
AG	AG	PCC 7942	1069	1069	PCC 11802	607543
CG	CG	PCC 7942	1072	1072	PCC 11802	607540
TC	TC	PCC 7942	1073	1073	PCC 11802	607539
GT	GT	PCC 7942	1075	1075	PCC 11802	607537
CT	CT	PCC 7942	1081	1081	PCC 11802	607531
CT	CT	PCC 7942	1087	1087	PCC 11802	607525
TC	TC	PCC 7942	1090	1090	PCC 11802	607522
CT	CT	PCC 7942	1096	1096	PCC 11802	607516
GT	GT	PCC 7942	1103	1103	PCC 11802	607509
CG	CG	PCC 7942	1105	1105	PCC 11802	607507
CT	CT	PCC 7942	1112	1112	PCC 11802	607500
TC	TC	PCC 7942	1121	1121	PCC 11802	607491
CT	CT	PCC 7942	1135	1135	PCC 11802	607477
CT	CT	PCC 7942	1159	1159	PCC 11802	607453
CA	CA	PCC 7942	1171	1171	PCC 11802	607441
TC	TC	PCC 7942	1180	1180	PCC 11802	607432
GT	GT	PCC 7942	1183	1183	PCC 11802	607429
TC	TC	PCC 7942	1184	1184	PCC 11802	607428
AG	AG	PCC 7942	1189	1189	PCC 11802	607423
CT	CT	PCC 7942	1192	1192	PCC 11802	607420
GA	GA	PCC 7942	1193	1193	PCC 11802	607419
TC	TC	PCC 7942	1226	1226	PCC 11802	607386
CT	CT	PCC 7942	1247	1247	PCC 11802	607365
TC	TC	PCC 7942	1252	1252	PCC 11802	607360
TG	TG	PCC 7942	1254	1254	PCC 11802	607358
CT	CT	PCC 7942	1256	1256	PCC 11802	607356
TG	TG	PCC 7942	1257	1257	PCC 11802	607355
GT	GT	PCC 7942	1262	1262	PCC 11802	607350
AG	AG	PCC 7942	1285	1285	PCC 11802	607327
GC	GC	PCC 7942	1294	1294	PCC 11802	607318
TC	TC	PCC 7942	1297	1297	PCC 11802	607315
TC	TC	PCC 7942	1306	1306	PCC 11802	607306
TC	TC	PCC 7942	1312	1312	PCC 11802	607300
TC	TC	PCC 7942	1324	1324	PCC 11802	607288
AG	AG	PCC 7942	1333	1333	PCC 11802	607279
AG	AG	PCC 7942	1345	1345	PCC 11802	607267
TC	TC	PCC 7942	1348	1348	PCC 11802	607264
CT	CT	PCC 7942	1351	1351	PCC 11802	607261
GA	GA	PCC 7942	1378	1378	PCC 11802	607234
CG	CG	PCC 7942	1390	1390	PCC 11802	607222
TC	TC	PCC 7942	1393	1393	PCC 11802	607219
GA	GA	PCC 7942	1399	1399	PCC 11802	607213
TC	TC	PCC 7942	1402	1402	PCC 11802	607210
AC	AC	PCC 7942	1409	1409	PCC 11802	607203
AG	AG	PCC 7942	1410	1410	PCC 11802	607202
CG	CG	PCC 7942	1420	1420	PCC 11802	607192
AT	AT	PCC 7942	1429	1429	PCC 11802	607183
GC	GC	PCC 7942	1447	1447	PCC 11802	607165
AG	AG	PCC 7942	1456	1456	PCC 11802	607156
CG	CG	PCC 7942	1459	1459	PCC 11802	607153
TC	TC	PCC 7942	1474	1474	PCC 11802	607138
CT	CT	PCC 7942	1477	1477	PCC 11802	607135
GC	GC	PCC 7942	1483	1483	PCC 11802	607129
TC	TC	PCC 7942	1487	1487	PCC 11802	607125
AG	AG	PCC 7942	1489	1489	PCC 11802	607123
GA	GA	PCC 7942	1498	1498	PCC 11802	607114
AG	AG	PCC 7942	1501	1501	PCC 11802	607111
CG	CG	PCC 7942	1510	1510	PCC 11802	607102
GA	GA	PCC 7942	1519	1519	PCC 11802	607093
GA	GA	PCC 7942	1523	1523	PCC 11802	607089
CT	CT	PCC 7942	1534	1534	PCC 11802	607078
CG	CG	PCC 7942	1543	1543	PCC 11802	607069
CG	CG	PCC 7942	1546	1546	PCC 11802	607066
AG	AG	PCC 7942	1549	1549	PCC 11802	607063
AG	AG	PCC 7942	1555	1555	PCC 11802	607057
CT	CT	PCC 7942	1558	1558	PCC 11802	607054
CA	CA	PCC 7942	1570	1570	PCC 11802	607042
TA	TA	PCC 7942	1573	1573	PCC 11802	607039
TC	TC	PCC 7942	1574	1574	PCC 11802	607038
TC	TC	PCC 7942	1579	1579	PCC 11802	607033
GC	GC	PCC 7942	1580	1580	PCC 11802	607032
TC	TC	PCC 7942	1591	1591	PCC 11802	607021
TC	TC	PCC 7942	1594	1594	PCC 11802	607018
TC	TC	PCC 7942	1597	1597	PCC 11802	607015
CT	CT	PCC 7942	1600	1600	PCC 11802	607012
CT	CT	PCC 7942	1601	1601	PCC 11802	607011
TA	TA	PCC 7942	1612	1612	PCC 11802	607000
GC	GC	PCC 7942	1618	1618	PCC 11802	606994
CT	CT	PCC 7942	1627	1627	PCC 11802	606985
AC	AC	PCC 7942	1628	1628	PCC 11802	606984
GT	GT	PCC 7942	1631	1631	PCC 11802	606981
TC	TC	PCC 7942	1642	1642	PCC 11802	606970
TA	TA	PCC 7942	1654	1654	PCC 11802	606958
GC	GC	PCC 7942	1666	1666	PCC 11802	606946
TG	TG	PCC 7942	1669	1669	PCC 11802	606943
CT	CT	PCC 7942	1685	1685	PCC 11802	606927
CT	CT	PCC 7942	1690	1690	PCC 11802	606922
GA	GA	PCC 7942	1693	1693	PCC 11802	606919
CA	CA	PCC 7942	1694	1694	PCC 11802	606918
AC	AC	PCC 7942	1695	1695	PCC 11802	606917
GC	GC	PCC 7942	1696	1696	PCC 11802	606916
CT	CT	PCC 7942	1697	1697	PCC 11802	606915
CG	CG	PCC 7942	1702	1702	PCC 11802	606910
CA	CA	PCC 7942	1719	1719	PCC 11802	606893
TC	TC	PCC 7942	1727	1727	PCC 11802	606885
GT	GT	PCC 7942	1732	1732	PCC 11802	606880
GA	GA	PCC 7942	1735	1735	PCC 11802	606877
AT	AT	PCC 7942	1747	1747	PCC 11802	606865
AG	AG	PCC 7942	1750	1750	PCC 11802	606862
CT	CT	PCC 7942	1754	1754	PCC 11802	606858
GA	GA	PCC 7942	1759	1759	PCC 11802	606853
AC	AC	PCC 7942	1768	1768	PCC 11802	606844
GC	GC	PCC 7942	1769	1769	PCC 11802	606843
CT	CT	PCC 7942	1770	1770	PCC 11802	606842
GT	GT	PCC 7942	1771	1771	PCC 11802	606841
AG	AG	PCC 7942	1774	1774	PCC 11802	606838
AG	AG	PCC 7942	1778	1778	PCC 11802	606834
CT	CT	PCC 7942	1779	1779	PCC 11802	606833
GT	GT	PCC 7942	1784	1784	PCC 11802	606828
TC	TC	PCC 7942	1789	1789	PCC 11802	606823
TC	TC	PCC 7942	1792	1792	PCC 11802	606820
TG	TG	PCC 7942	1795	1795	PCC 11802	606817
TG	TG	PCC 7942	1796	1796	PCC 11802	606816
CT	CT	PCC 7942	1798	1798	PCC 11802	606814
TA	TA	PCC 7942	1816	1816	PCC 11802	606796
GA	GA	PCC 7942	1819	1819	PCC 11802	606793
CT	CT	PCC 7942	1825	1825	PCC 11802	606787
AT	AT	PCC 7942	1831	1831	PCC 11802	606781
CG	CG	PCC 7942	1834	1834	PCC 11802	606778
GC	GC	PCC 7942	1840	1840	PCC 11802	606772
GC	GC	PCC 7942	1843	1843	PCC 11802	606769
CT	CT	PCC 7942	1849	1849	PCC 11802	606763
AG	AG	PCC 7942	1858	1858	PCC 11802	606754
GA	GA	PCC 7942	1861	1861	PCC 11802	606751
AG	AG	PCC 7942	1873	1873	PCC 11802	606739
TC	TC	PCC 7942	1884	1884	PCC 11802	606728
CG	CG	PCC 7942	1885	1885	PCC 11802	606727
GA	GA	PCC 7942	1888	1888	PCC 11802	606724
GC	GC	PCC 7942	1901	1901	PCC 11802	606711
AG	AG	PCC 7942	1903	1903	PCC 11802	606709
TC	TC	PCC 7942	1907	1907	PCC 11802	606705
AT	AT	PCC 7942	1909	1909	PCC 11802	606703
GA	GA	PCC 7942	1910	1910	PCC 11802	606702
GC	GC	PCC 7942	1912	1912	PCC 11802	606700
CT	CT	PCC 7942	1918	1918	PCC 11802	606694
TC	TC	PCC 7942	1938	1938	PCC 11802	606674
CA	CA	PCC 7942	1948	1948	PCC 11802	606664
GT	GT	PCC 7942	1960	1960	PCC 11802	606652
TG	TG	PCC 7942	1963	1963	PCC 11802	606649
GC	GC	PCC 7942	1964	1964	PCC 11802	606648
CG	CG	PCC 7942	1968	1968	PCC 11802	606643
CA	CA	PCC 7942	1971	1971	PCC 11802	606640
TC	TC	PCC 7942	1978	1978	PCC 11802	606634
CG	CG	PCC 7942	1981	1981	PCC 11802	606631
AG	AG	PCC 7942	1982	1982	PCC 11802	606630
CA	CA	PCC 7942	1984	1984	PCC 11802	606628
CA	CA	PCC 7942	1986	1986	PCC 11802	606626
GT	GT	PCC 7942	1987	1987	PCC 11802	606625
AC	AC	PCC 7942	1988	1988	PCC 11802	606624
GT	GT	PCC 7942	1991	1991	PCC 11802	606621
AG	AG	PCC 7942	1993	1993	PCC 11802	606619
GC	GC	PCC 7942	1996	1996	PCC 11802	606616
GA	GA	PCC 7942	1997	1997	PCC 11802	606615
AG	AG	PCC 7942	1998	1998	PCC 11802	606614
TC	TC	PCC 7942	1999	1999	PCC 11802	606613
GA	GA	PCC 7942	2000	2000	PCC 11802	606612
AG	AG	PCC 7942	2001	2001	PCC 11802	606611
GT	GT	PCC 7942	2002	2002	PCC 11802	606610
TC	TC	PCC 7942	2008	2008	PCC 11802	606604
CT	CT	PCC 7942	2019	2019	PCC 11802	606593
GC	GC	PCC 7942	2020	2020	PCC 11802	606592
GT	GT	PCC 7942	2023	2023	PCC 11802	606589
CT	CT	PCC 7942	2026	2026	PCC 11802	606586
TC	TC	PCC 7942	2029	2029	PCC 11802	606583
TC	TC	PCC 7942	2030	2030	PCC 11802	606582
AC	AC	PCC 7942	2038	2038	PCC 11802	606574
TC	TC	PCC 7942	2039	2039	PCC 11802	606573
TC	TC	PCC 7942	2048	2048	PCC 11802	606564
GA	GA	PCC 7942	2050	2050	PCC 11802	606562
CA	CA	PCC 7942	2051	2051	PCC 11802	606561
CA	CA	PCC 7942	2053	2053	PCC 11802	606559
GT	GT	PCC 7942	2077	2077	PCC 11802	606535
CT	CT	PCC 7942	2082	2082	PCC 11802	606530
CG	CG	PCC 7942	2084	2084	PCC 11802	606528
CT	CT	PCC 7942	2089	2089	PCC 11802	606523
CT	CT	PCC 7942	2090	2090	PCC 11802	606522
TC	TC	PCC 7942	2107	2107	PCC 11802	606505
GT	GT	PCC 7942	2109	2109	PCC 11802	606503
GA	GA	PCC 7942	2186	2186	PCC 11802	606426
GC	GC	PCC 7942	2224	2224	PCC 11802	606388
GC	GC	PCC 7942	2255	2255	PCC 11802	606357
CT	CT	PCC 7942	2258	2258	PCC 11802	606354
AG	AG	PCC 7942	2267	2267	PCC 11802	606345
TC	TC	PCC 7942	2273	2273	PCC 11802	606339
GC	GC	PCC 7942	2276	2276	PCC 11802	606336
CT	CT	PCC 7942	2279	2279	PCC 11802	606333
AG	AG	PCC 7942	2297	2297	PCC 11802	606315
AC	AC	PCC 7942	2300	2300	PCC 11802	606312
CT	CT	PCC 7942	2306	2306	PCC 11802	606306
CG	CG	PCC 7942	2309	2309	PCC 11802	606303
AG	AG	PCC 7942	2321	2321	PCC 11802	606291
TC	TC	PCC 7942	2327	2327	PCC 11802	606285
TC	TC	PCC 7942	2330	2330	PCC 11802	606282
AG	AG	PCC 7942	2345	2345	PCC 11802	606267
GC	GC	PCC 7942	2351	2351	PCC 11802	606261
AG	AG	PCC 7942	2372	2372	PCC 11802	606240
GA	GA	PCC 7942	2375	2375	PCC 11802	606237
TC	TC	PCC 7942	2380	2380	PCC 11802	606232
GT	GT	PCC 7942	2381	2381	PCC 11802	606231
CT	CT	PCC 7942	2388	2388	PCC 11802	606224
CG	CG	PCC 7942	2390	2390	PCC 11802	606222
TC	TC	PCC 7942	2393	2393	PCC 11802	606219
TC	TC	PCC 7942	2417	2417	PCC 11802	606195
CT	CT	PCC 7942	2420	2420	PCC 11802	606192
TC	TC	PCC 7942	2423	2423	PCC 11802	606189
GA	GA	PCC 7942	2426	2426	PCC 11802	606186
TC	TC	PCC 7942	2429	2429	PCC 11802	606183
TC	TC	PCC 7942	2432	2432	PCC 11802	606180
AC	AC	PCC 7942	2435	2435	PCC 11802	606177
GA	GA	PCC 7942	2438	2438	PCC 11802	606174
GC	GC	PCC 7942	2444	2444	PCC 11802	606168
TG	TG	PCC 7942	2462	2462	PCC 11802	606150
AG	AG	PCC 7942	2483	2483	PCC 11802	606129
CT	CT	PCC 7942	2492	2492	PCC 11802	606120
GA	GA	PCC 7942	2498	2498	PCC 11802	606114
AG	AG	PCC 7942	2504	2504	PCC 11802	606108
TG	TG	PCC 7942	2510	2510	PCC 11802	606102
AT	AT	PCC 7942	2513	2513	PCC 11802	606099
CT	CT	PCC 7942	2516	2516	PCC 11802	606096
TC	TC	PCC 7942	2519	2519	PCC 11802	606093
TC	TC	PCC 7942	2549	2549	PCC 11802	606063
GC	GC	PCC 7942	2576	2576	PCC 11802	606036
CT	CT	PCC 7942	2585	2585	PCC 11802	606027
CT	CT	PCC 7942	2588	2588	PCC 11802	606024
AG	AG	PCC 7942	2597	2597	PCC 11802	606015
AG	AG	PCC 7942	2603	2603	PCC 11802	606009
AC	AC	PCC 7942	2612	2612	PCC 11802	606000
CT	CT	PCC 7942	2624	2624	PCC 11802	605988
GA	GA	PCC 7942	2633	2633	PCC 11802	605979
AG	AG	PCC 7942	2636	2636	PCC 11802	605976
CT	CT	PCC 7942	2642	2642	PCC 11802	605970
CT	CT	PCC 7942	2657	2657	PCC 11802	605955
CT	CT	PCC 7942	2660	2660	PCC 11802	605952
CT	CT	PCC 7942	2663	2663	PCC 11802	605949
GA	GA	PCC 7942	2669	2669	PCC 11802	605943
TC	TC	PCC 7942	2678	2678	PCC 11802	605934
TC	TC	PCC 7942	2681	2681	PCC 11802	605931
CT	CT	PCC 7942	2705	2705	PCC 11802	605907
GC	GC	PCC 7942	2723	2723	PCC 11802	605889
CT	CT	PCC 7942	2753	2753	PCC 11802	605859
AG	AG	PCC 7942	2771	2771	PCC 11802	605841
TC	TC	PCC 7942	2774	2774	PCC 11802	605838
AG	AG	PCC 7942	2780	2780	PCC 11802	605832
CG	CG	PCC 7942	2783	2783	PCC 11802	605829
TC	TC	PCC 7942	2804	2804	PCC 11802	605808
CT	CT	PCC 7942	2810	2810	PCC 11802	605802
CG	CG	PCC 7942	2813	2813	PCC 11802	605799
AC	AC	PCC 7942	2816	2816	PCC 11802	605796
CT	CT	PCC 7942	2819	2819	PCC 11802	605793
TA	TA	PCC 7942	2822	2822	PCC 11802	605790
CT	CT	PCC 7942	2825	2825	PCC 11802	605787
CT	CT	PCC 7942	2828	2828	PCC 11802	605784
GT	GT	PCC 7942	2837	2837	PCC 11802	605775
CT	CT	PCC 7942	2855	2855	PCC 11802	605757
AG	AG	PCC 7942	2873	2873	PCC 11802	605739
CA	CA	PCC 7942	2877	2877	PCC 11802	605735
TC	TC	PCC 7942	2882	2882	PCC 11802	605730
CG	CG	PCC 7942	2891	2891	PCC 11802	605721
TC	TC	PCC 7942	2903	2903	PCC 11802	605709
TC	TC	PCC 7942	2906	2906	PCC 11802	605706
CT	CT	PCC 7942	2918	2918	PCC 11802	605694
AG	AG	PCC 7942	2945	2945	PCC 11802	605667
GC	GC	PCC 7942	2951	2951	PCC 11802	605661
AG	AG	PCC 7942	2957	2957	PCC 11802	605655
AT	AT	PCC 7942	2960	2960	PCC 11802	605652
TG	TG	PCC 7942	2969	2969	PCC 11802	605643
TC	TC	PCC 7942	2990	2990	PCC 11802	605622
GA	GA	PCC 7942	2996	2996	PCC 11802	605616
GT	GT	PCC 7942	2999	2999	PCC 11802	605613
CT	CT	PCC 7942	3000	3000	PCC 11802	605612
CA	CA	PCC 7942	3011	3011	PCC 11802	605601
GT	GT	PCC 7942	3026	3026	PCC 11802	605586
CT	CT	PCC 7942	3029	3029	PCC 11802	605583
AG	AG	PCC 7942	3032	3032	PCC 11802	605580
TC	TC	PCC 7942	3035	3035	PCC 11802	605577
TC	TC	PCC 7942	3038	3038	PCC 11802	605574
CG	CG	PCC 7942	3041	3041	PCC 11802	605571
CT	CT	PCC 7942	3051	3051	PCC 11802	605561
GC	GC	PCC 7942	3059	3059	PCC 11802	605553
CT	CT	PCC 7942	3063	3063	PCC 11802	605549
CT	CT	PCC 7942	3071	3071	PCC 11802	605541
CT	CT	PCC 7942	3098	3098	PCC 11802	605514
TC	TC	PCC 7942	3104	3104	PCC 11802	605508
CG	CG	PCC 7942	3119	3119	PCC 11802	605493
GA	GA	PCC 7942	3122	3122	PCC 11802	605490
AG	AG	PCC 7942	3125	3125	PCC 11802	605487
GA	GA	PCC 7942	3134	3134	PCC 11802	605478
TG	TG	PCC 7942	3143	3143	PCC 11802	605469
TC	TC	PCC 7942	3152	3152	PCC 11802	605460
AG	AG	PCC 7942	3167	3167	PCC 11802	605445
AG	AG	PCC 7942	3168	3168	PCC 11802	605444
TC	TC	PCC 7942	3182	3182	PCC 11802	605430
GC	GC	PCC 7942	3200	3200	PCC 11802	605412
CT	CT	PCC 7942	3203	3203	PCC 11802	605409
AG	AG	PCC 7942	3215	3215	PCC 11802	605397
CT	CT	PCC 7942	3221	3221	PCC 11802	605391
GT	GT	PCC 7942	3222	3222	PCC 11802	605390
TC	TC	PCC 7942	3224	3224	PCC 11802	605388
GA	GA	PCC 7942	3230	3230	PCC 11802	605382
AG	AG	PCC 7942	3263	3263	PCC 11802	605349
CG	CG	PCC 7942	3275	3275	PCC 11802	605337
TC	TC	PCC 7942	3278	3278	PCC 11802	605334
TA	TA	PCC 7942	3281	3281	PCC 11802	605331
CG	CG	PCC 7942	3284	3284	PCC 11802	605328
CT	CT	PCC 7942	3287	3287	PCC 11802	605325
CT	CT	PCC 7942	3296	3296	PCC 11802	605316
TC	TC	PCC 7942	3308	3308	PCC 11802	605304
AG	AG	PCC 7942	3317	3317	PCC 11802	605295
CA	CA	PCC 7942	3323	3323	PCC 11802	605289
AG	AG	PCC 7942	3329	3329	PCC 11802	605283
TC	TC	PCC 7942	3335	3335	PCC 11802	605277
GA	GA	PCC 7942	3336	3336	PCC 11802	605276
TC	TC	PCC 7942	3338	3338	PCC 11802	605274
CT	CT	PCC 7942	3341	3341	PCC 11802	605271
TC	TC	PCC 7942	3344	3344	PCC 11802	605268
GA	GA	PCC 7942	3350	3350	PCC 11802	605262
GA	GA	PCC 7942	3359	3359	PCC 11802	605253
AT	AT	PCC 7942	3363	3363	PCC 11802	605249
AG	AG	PCC 7942	3366	3366	PCC 11802	605246
TG	TG	PCC 7942	3368	3368	PCC 11802	605244
TG	TG	PCC 7942	3377	3377	PCC 11802	605235
GT	GT	PCC 7942	3380	3380	PCC 11802	605232
AT	AT	PCC 7942	3383	3383	PCC 11802	605229
TC	TC	PCC 7942	3386	3386	PCC 11802	605226
CT	CT	PCC 7942	3389	3389	PCC 11802	605223
AC	AC	PCC 7942	3391	3391	PCC 11802	605221
AG	AG	PCC 7942	3392	3392	PCC 11802	605220
GA	GA	PCC 7942	3393	3393	PCC 11802	605219
TC	TC	PCC 7942	3394	3394	PCC 11802	605218
TA	TA	PCC 7942	3395	3395	PCC 11802	605217
CT	CT	PCC 7942	3398	3398	PCC 11802	605214
TC	TC	PCC 7942	3404	3404	PCC 11802	605208
TC	TC	PCC 7942	3423	3423	PCC 11802	605189
CT	CT	PCC 7942	3429	3429	PCC 11802	605183
GA	GA	PCC 7942	3440	3440	PCC 11802	605172
AG	AG	PCC 7942	3554	3554	PCC 11802	605058
GA	GA	PCC 7942	3557	3557	PCC 11802	605055
TA	TA	PCC 7942	3569	3569	PCC 11802	605043
CG	CG	PCC 7942	3584	3584	PCC 11802	605028
TC	TC	PCC 7942	3596	3596	PCC 11802	605016
CG	CG	PCC 7942	3611	3611	PCC 11802	605001
AG	AG	PCC 7942	3662	3662	PCC 11802	604950
CT	CT	PCC 7942	3680	3680	PCC 11802	604932
TC	TC	PCC 7942	3698	3698	PCC 11802	604914
GA	GA	PCC 7942	3707	3707	PCC 11802	604905
AG	AG	PCC 7942	3713	3713	PCC 11802	604899
TC	TC	PCC 7942	3716	3716	PCC 11802	604896
TC	TC	PCC 7942	3740	3740	PCC 11802	604872
CT	CT	PCC 7942	3761	3761	PCC 11802	604851
CT	CT	PCC 7942	3764	3764	PCC 11802	604848
GT	GT	PCC 7942	3776	3776	PCC 11802	604836
TG	TG	PCC 7942	3782	3782	PCC 11802	604830
TC	TC	PCC 7942	3785	3785	PCC 11802	604827
GT	GT	PCC 7942	3788	3788	PCC 11802	604824
CT	CT	PCC 7942	3792	3792	PCC 11802	604820
CG	CG	PCC 7942	3794	3794	PCC 11802	604818
TG	TG	PCC 7942	3816	3816	PCC 11802	604796
CG	CG	PCC 7942	3818	3818	PCC 11802	604794
AG	AG	PCC 7942	3824	3824	PCC 11802	604788
GT	GT	PCC 7942	3830	3830	PCC 11802	604782
CT	CT	PCC 7942	3836	3836	PCC 11802	604776
CT	CT	PCC 7942	3839	3839	PCC 11802	604773
TC	TC	PCC 7942	3851	3851	PCC 11802	604761
TC	TC	PCC 7942	3866	3866	PCC 11802	604746
AT	AT	PCC 7942	3869	3869	PCC 11802	604743
CA	CA	PCC 7942	3872	3872	PCC 11802	604740
AC	AC	PCC 7942	3876	3876	PCC 11802	604736
CG	CG	PCC 7942	3881	3881	PCC 11802	604731
GA	GA	PCC 7942	3887	3887	PCC 11802	604725
GA	GA	PCC 7942	3896	3896	PCC 11802	604716
CT	CT	PCC 7942	3908	3908	PCC 11802	604704
CG	CG	PCC 7942	3917	3917	PCC 11802	604695
CT	CT	PCC 7942	3920	3920	PCC 11802	604692
GT	GT	PCC 7942	3926	3926	PCC 11802	604686
CT	CT	PCC 7942	3944	3944	PCC 11802	604668
GA	GA	PCC 7942	3953	3953	PCC 11802	604659
TC	TC	PCC 7942	3968	3968	PCC 11802	604644
TC	TC	PCC 7942	3983	3983	PCC 11802	604629
TG	TG	PCC 7942	3989	3989	PCC 11802	604623
CA	CA	PCC 7942	4001	4001	PCC 11802	604611
GA	GA	PCC 7942	4008	4008	PCC 11802	604604
TC	TC	PCC 7942	4025	4025	PCC 11802	604587
GC	GC	PCC 7942	4034	4034	PCC 11802	604578
CT	CT	PCC 7942	4063	4063	PCC 11802	604549
CG	CG	PCC 7942	4064	4064	PCC 11802	604548
AG	AG	PCC 7942	4067	4067	PCC 11802	604545
GA	GA	PCC 7942	4070	4070	PCC 11802	604542
CA	CA	PCC 7942	4074	4074	PCC 11802	604538
TA	TA	PCC 7942	4082	4082	PCC 11802	604530
AG	AG	PCC 7942	4086	4086	PCC 11802	604526
CG	CG	PCC 7942	4088	4088	PCC 11802	604524
TC	TC	PCC 7942	4091	4091	PCC 11802	604521
TC	TC	PCC 7942	4094	4094	PCC 11802	604518
TC	TC	PCC 7942	4097	4097	PCC 11802	604515
GA	GA	PCC 7942	4109	4109	PCC 11802	604503
GT	GT	PCC 7942	4118	4118	PCC 11802	604494
TC	TC	PCC 7942	4127	4127	PCC 11802	604485
TC	TC	PCC 7942	4130	4130	PCC 11802	604482
CT	CT	PCC 7942	4139	4139	PCC 11802	604473
CT	CT	PCC 7942	4145	4145	PCC 11802	604467
GT	GT	PCC 7942	4172	4172	PCC 11802	604440
TG	TG	PCC 7942	4187	4187	PCC 11802	604425
GT	GT	PCC 7942	4199	4199	PCC 11802	604413
GA	GA	PCC 7942	4205	4205	PCC 11802	604407
CT	CT	PCC 7942	4211	4211	PCC 11802	604401
AC	AC	PCC 7942	4214	4214	PCC 11802	604398
CA	CA	PCC 7942	4220	4220	PCC 11802	604392
CG	CG	PCC 7942	4223	4223	PCC 11802	604389
TC	TC	PCC 7942	4226	4226	PCC 11802	604386
CT	CT	PCC 7942	4239	4239	PCC 11802	604373
GA	GA	PCC 7942	4251	4251	PCC 11802	604361
TC	TC	PCC 7942	4253	4253	PCC 11802	604359
TC	TC	PCC 7942	4262	4262	PCC 11802	604350
CT	CT	PCC 7942	4268	4268	PCC 11802	604344
AG	AG	PCC 7942	4277	4277	PCC 11802	604335
TC	TC	PCC 7942	4280	4280	PCC 11802	604332
GA	GA	PCC 7942	4286	4286	PCC 11802	604326
GT	GT	PCC 7942	4295	4295	PCC 11802	604317
CT	CT	PCC 7942	4301	4301	PCC 11802	604311
CT	CT	PCC 7942	4310	4310	PCC 11802	604302
AT	AT	PCC 7942	4322	4322	PCC 11802	604290
CT	CT	PCC 7942	4328	4328	PCC 11802	604284
GT	GT	PCC 7942	4329	4329	PCC 11802	604283
TC	TC	PCC 7942	4333	4333	PCC 11802	604279
AG	AG	PCC 7942	4355	4355	PCC 11802	604257
TA	TA	PCC 7942	4361	4361	PCC 11802	604251
GA	GA	PCC 7942	4364	4364	PCC 11802	604248
AT	AT	PCC 7942	4367	4367	PCC 11802	604245
GA	GA	PCC 7942	4379	4379	PCC 11802	604233
GC	GC	PCC 7942	4388	4388	PCC 11802	604224
AG	AG	PCC 7942	4392	4392	PCC 11802	604220
CG	CG	PCC 7942	4400	4400	PCC 11802	604212
TC	TC	PCC 7942	4403	4403	PCC 11802	604209
GA	GA	PCC 7942	4415	4415	PCC 11802	604197
CT	CT	PCC 7942	4418	4418	PCC 11802	604194
GA	GA	PCC 7942	4419	4419	PCC 11802	604193
CT	CT	PCC 7942	4421	4421	PCC 11802	604191
CT	CT	PCC 7942	4430	4430	PCC 11802	604182
CG	CG	PCC 7942	4436	4436	PCC 11802	604176
GA	GA	PCC 7942	4440	4440	PCC 11802	604172
CG	CG	PCC 7942	4451	4451	PCC 11802	604161
TC	TC	PCC 7942	4502	4502	PCC 11802	604110
TA	TA	PCC 7942	4516	4516	PCC 11802	604096
GC	GC	PCC 7942	4520	4520	PCC 11802	604092
GC	GC	PCC 7942	4525	4525	PCC 11802	604087
GA	GA	PCC 7942	4620	4620	PCC 11802	603992
CT	CT	PCC 7942	4625	4625	PCC 11802	603987
CT	CT	PCC 7942	4643	4643	PCC 11802	603969
CT	CT	PCC 7942	4661	4661	PCC 11802	603951
CT	CT	PCC 7942	4664	4664	PCC 11802	603948
TG	TG	PCC 7942	4682	4682	PCC 11802	603930
CT	CT	PCC 7942	4694	4694	PCC 11802	603918
AG	AG	PCC 7942	4697	4697	PCC 11802	603915
CT	CT	PCC 7942	4730	4730	PCC 11802	603882
TC	TC	PCC 7942	4751	4751	PCC 11802	603861
TG	TG	PCC 7942	4754	4754	PCC 11802	603858
AC	AC	PCC 7942	4757	4757	PCC 11802	603855
TG	TG	PCC 7942	4766	4766	PCC 11802	603846
TA	TA	PCC 7942	4769	4769	PCC 11802	603843
CG	CG	PCC 7942	4772	4772	PCC 11802	603840
CT	CT	PCC 7942	4775	4775	PCC 11802	603837
TC	TC	PCC 7942	4784	4784	PCC 11802	603828
AG	AG	PCC 7942	4787	4787	PCC 11802	603825
CG	CG	PCC 7942	4820	4820	PCC 11802	603792
TC	TC	PCC 7942	4821	4821	PCC 11802	603791
AG	AG	PCC 7942	4832	4832	PCC 11802	603780
CG	CG	PCC 7942	4835	4835	PCC 11802	603777
CG	CG	PCC 7942	4844	4844	PCC 11802	603768
AG	AG	PCC 7942	4847	4847	PCC 11802	603765
CT	CT	PCC 7942	4850	4850	PCC 11802	603762
GA	GA	PCC 7942	4856	4856	PCC 11802	603756
TC	TC	PCC 7942	4874	4874	PCC 11802	603738
CG	CG	PCC 7942	4880	4880	PCC 11802	603732
TG	TG	PCC 7942	4883	4883	PCC 11802	603729
AC	AC	PCC 7942	4910	4910	PCC 11802	603702
GA	GA	PCC 7942	4934	4934	PCC 11802	603678
TC	TC	PCC 7942	4938	4938	PCC 11802	603674
GA	GA	PCC 7942	4940	4940	PCC 11802	603672
GC	GC	PCC 7942	4943	4943	PCC 11802	603669
TC	TC	PCC 7942	4955	4955	PCC 11802	603657
GC	GC	PCC 7942	4961	4961	PCC 11802	603651
GA	GA	PCC 7942	4962	4962	PCC 11802	603650
GC	GC	PCC 7942	4964	4964	PCC 11802	603648
CA	CA	PCC 7942	4967	4967	PCC 11802	603645
TC	TC	PCC 7942	4968	4968	PCC 11802	603644
GC	GC	PCC 7942	4973	4973	PCC 11802	603639
GC	GC	PCC 7942	4997	4997	PCC 11802	603615
TA	TA	PCC 7942	5000	5000	PCC 11802	603612
TC	TC	PCC 7942	5004	5004	PCC 11802	603608
GA	GA	PCC 7942	5015	5015	PCC 11802	603597
TC	TC	PCC 7942	5024	5024	PCC 11802	603588
CT	CT	PCC 7942	5033	5033	PCC 11802	603579
AG	AG	PCC 7942	5057	5057	PCC 11802	603555
AG	AG	PCC 7942	5060	5060	PCC 11802	603552
CT	CT	PCC 7942	5069	5069	PCC 11802	603543
AG	AG	PCC 7942	5079	5079	PCC 11802	603533
TC	TC	PCC 7942	5080	5080	PCC 11802	603532
AG	AG	PCC 7942	5087	5087	PCC 11802	603525
AT	AT	PCC 7942	5093	5093	PCC 11802	603519
CT	CT	PCC 7942	5099	5099	PCC 11802	603513
GA	GA	PCC 7942	5102	5102	PCC 11802	603510
TC	TC	PCC 7942	5126	5126	PCC 11802	603486
CT	CT	PCC 7942	5132	5132	PCC 11802	603480
CG	CG	PCC 7942	5138	5138	PCC 11802	603474
AG	AG	PCC 7942	5147	5147	PCC 11802	603465
CT	CT	PCC 7942	5150	5150	PCC 11802	603462
GC	GC	PCC 7942	5159	5159	PCC 11802	603453
CT	CT	PCC 7942	5165	5165	PCC 11802	603447
TG	TG	PCC 7942	5171	5171	PCC 11802	603441
GA	GA	PCC 7942	5177	5177	PCC 11802	603435
AG	AG	PCC 7942	5180	5180	PCC 11802	603432
TC	TC	PCC 7942	5195	5195	PCC 11802	603417
CT	CT	PCC 7942	5198	5198	PCC 11802	603414
TC	TC	PCC 7942	5210	5210	PCC 11802	603402
AC	AC	PCC 7942	5211	5211	PCC 11802	603401
CT	CT	PCC 7942	5217	5217	PCC 11802	603395
TG	TG	PCC 7942	5219	5219	PCC 11802	603393
GA	GA	PCC 7942	5234	5234	PCC 11802	603378
AC	AC	PCC 7942	5241	5241	PCC 11802	603371
TA	TA	PCC 7942	5243	5243	PCC 11802	603369
CG	CG	PCC 7942	5246	5246	PCC 11802	603366
AG	AG	PCC 7942	5249	5249	PCC 11802	603363
GC	GC	PCC 7942	5252	5252	PCC 11802	603360
TC	TC	PCC 7942	5258	5258	PCC 11802	603354
TG	TG	PCC 7942	5270	5270	PCC 11802	603342
CT	CT	PCC 7942	5276	5276	PCC 11802	603336
CT	CT	PCC 7942	5279	5279	PCC 11802	603333
TC	TC	PCC 7942	5282	5282	PCC 11802	603330
TC	TC	PCC 7942	5294	5294	PCC 11802	603318
TC	TC	PCC 7942	5327	5327	PCC 11802	603285
TA	TA	PCC 7942	5348	5348	PCC 11802	603264
AT	AT	PCC 7942	5351	5351	PCC 11802	603261
TC	TC	PCC 7942	5354	5354	PCC 11802	603258
GA	GA	PCC 7942	5357	5357	PCC 11802	603255
CA	CA	PCC 7942	5375	5375	PCC 11802	603237
TC	TC	PCC 7942	5414	5414	PCC 11802	603198
TC	TC	PCC 7942	5420	5420	PCC 11802	603192
TC	TC	PCC 7942	5429	5429	PCC 11802	603183
TC	TC	PCC 7942	5441	5441	PCC 11802	603171
CT	CT	PCC 7942	5444	5444	PCC 11802	603168
TC	TC	PCC 7942	5456	5456	PCC 11802	603156
CT	CT	PCC 7942	5477	5477	PCC 11802	603135
GA	GA	PCC 7942	5495	5495	PCC 11802	603117
GA	GA	PCC 7942	5504	5504	PCC 11802	603108
TC	TC	PCC 7942	5513	5513	PCC 11802	603099
CT	CT	PCC 7942	5516	5516	PCC 11802	603096
TC	TC	PCC 7942	5528	5528	PCC 11802	603084
GA	GA	PCC 7942	5531	5531	PCC 11802	603081
TA	TA	PCC 7942	5534	5534	PCC 11802	603078
CT	CT	PCC 7942	5540	5540	PCC 11802	603072
TC	TC	PCC 7942	5543	5543	PCC 11802	603069
GT	GT	PCC 7942	5549	5549	PCC 11802	603063
TC	TC	PCC 7942	5558	5558	PCC 11802	603054
GC	GC	PCC 7942	5576	5576	PCC 11802	603036
CT	CT	PCC 7942	5585	5585	PCC 11802	603027
CT	CT	PCC 7942	5588	5588	PCC 11802	603024
AG	AG	PCC 7942	5600	5600	PCC 11802	603012
AG	AG	PCC 7942	5606	5606	PCC 11802	603006
CT	CT	PCC 7942	5615	5615	PCC 11802	602997
CT	CT	PCC 7942	5630	5630	PCC 11802	602982
CT	CT	PCC 7942	5633	5633	PCC 11802	602979
CT	CT	PCC 7942	5663	5663	PCC 11802	602949
CT	CT	PCC 7942	5681	5681	PCC 11802	602931
TG	TG	PCC 7942	5684	5684	PCC 11802	602928
AG	AG	PCC 7942	5699	5699	PCC 11802	602913
CT	CT	PCC 7942	5705	5705	PCC 11802	602907
AG	AG	PCC 7942	5708	5708	PCC 11802	602904
CG	CG	PCC 7942	5711	5711	PCC 11802	602901
TC	TC	PCC 7942	5714	5714	PCC 11802	602898
TC	TC	PCC 7942	5723	5723	PCC 11802	602889
CT	CT	PCC 7942	5726	5726	PCC 11802	602886
AC	AC	PCC 7942	5747	5747	PCC 11802	602865
CA	CA	PCC 7942	5750	5750	PCC 11802	602862
CT	CT	PCC 7942	5753	5753	PCC 11802	602859
AG	AG	PCC 7942	5759	5759	PCC 11802	602853
GC	GC	PCC 7942	5762	5762	PCC 11802	602850
TC	TC	PCC 7942	5771	5771	PCC 11802	602841
CT	CT	PCC 7942	5772	5772	PCC 11802	602840
GT	GT	PCC 7942	5783	5783	PCC 11802	602829
TC	TC	PCC 7942	5786	5786	PCC 11802	602826
AG	AG	PCC 7942	5789	5789	PCC 11802	602823
TC	TC	PCC 7942	5801	5801	PCC 11802	602811
GC	GC	PCC 7942	5807	5807	PCC 11802	602805
TC	TC	PCC 7942	5813	5813	PCC 11802	602799
AC	AC	PCC 7942	5816	5816	PCC 11802	602796
GA	GA	PCC 7942	5819	5819	PCC 11802	602793
TG	TG	PCC 7942	5822	5822	PCC 11802	602790
GT	GT	PCC 7942	5828	5828	PCC 11802	602784
TC	TC	PCC 7942	5831	5831	PCC 11802	602781
TC	TC	PCC 7942	5852	5852	PCC 11802	602760
CA	CA	PCC 7942	5855	5855	PCC 11802	602757
CT	CT	PCC 7942	5858	5858	PCC 11802	602754
TC	TC	PCC 7942	5867	5867	PCC 11802	602745
TG	TG	PCC 7942	5879	5879	PCC 11802	602733
CG	CG	PCC 7942	5882	5882	PCC 11802	602730
CT	CT	PCC 7942	5903	5903	PCC 11802	602709
CT	CT	PCC 7942	5921	5921	PCC 11802	602691
TC	TC	PCC 7942	5933	5933	PCC 11802	602679
GC	GC	PCC 7942	5942	5942	PCC 11802	602670
GA	GA	PCC 7942	5945	5945	PCC 11802	602667
AG	AG	PCC 7942	5951	5951	PCC 11802	602661
CT	CT	PCC 7942	5955	5955	PCC 11802	602657
GA	GA	PCC 7942	5960	5960	PCC 11802	602652
GA	GA	PCC 7942	5963	5963	PCC 11802	602649
GA	GA	PCC 7942	5968	5968	PCC 11802	602644
AG	AG	PCC 7942	5969	5969	PCC 11802	602643
AG	AG	PCC 7942	5972	5972	PCC 11802	602640
TC	TC	PCC 7942	5975	5975	PCC 11802	602637
CT	CT	PCC 7942	5990	5990	PCC 11802	602622
AG	AG	PCC 7942	6023	6023	PCC 11802	602589
CA	CA	PCC 7942	6029	6029	PCC 11802	602583
GA	GA	PCC 7942	6032	6032	PCC 11802	602580
TC	TC	PCC 7942	6065	6065	PCC 11802	602547
TC	TC	PCC 7942	6079	6079	PCC 11802	602533
AG	AG	PCC 7942	6082	6082	PCC 11802	602530
TC	TC	PCC 7942	6090	6090	PCC 11802	602522
CT	CT	PCC 7942	6093	6093	PCC 11802	602519
AG	AG	PCC 7942	6107	6107	PCC 11802	602505
CT	CT	PCC 7942	6117	6117	PCC 11802	602495
GC	GC	PCC 7942	6124	6124	PCC 11802	602488
AT	AT	PCC 7942	6126	6126	PCC 11802	602486
GT	GT	PCC 7942	6128	6128	PCC 11802	602484
GA	GA	PCC 7942	6139	6139	PCC 11802	601883
AT	AT	PCC 7942	6150	6150	PCC 11802	601860
GC	GC	PCC 7942	6153	6153	PCC 11802	601857
CG	CG	PCC 7942	6162	6162	PCC 11802	601848
AC	AC	PCC 7942	6168	6168	PCC 11802	601842
GC	GC	PCC 7942	6174	6174	PCC 11802	601836
GA	GA	PCC 7942	6181	6181	PCC 11802	601829
AG	AG	PCC 7942	6201	6201	PCC 11802	601809
AG	AG	PCC 7942	6204	6204	PCC 11802	601806
GT	GT	PCC 7942	6207	6207	PCC 11802	601803
TA	TA	PCC 7942	6210	6210	PCC 11802	601800
TC	TC	PCC 7942	6219	6219	PCC 11802	601791
GA	GA	PCC 7942	6221	6221	PCC 11802	601789
GA	GA	PCC 7942	6234	6234	PCC 11802	601776
AG	AG	PCC 7942	6243	6243	PCC 11802	601767
GA	GA	PCC 7942	6261	6261	PCC 11802	601749
AG	AG	PCC 7942	6276	6276	PCC 11802	601734
GC	GC	PCC 7942	6279	6279	PCC 11802	601731
TC	TC	PCC 7942	6282	6282	PCC 11802	601728
CG	CG	PCC 7942	6284	6284	PCC 11802	601726
TC	TC	PCC 7942	6285	6285	PCC 11802	601725
TC	TC	PCC 7942	6288	6288	PCC 11802	601722
GA	GA	PCC 7942	6296	6296	PCC 11802	601714
AG	AG	PCC 7942	6297	6297	PCC 11802	601713
GA	GA	PCC 7942	6306	6306	PCC 11802	601704
AG	AG	PCC 7942	6315	6315	PCC 11802	601695
GA	GA	PCC 7942	6318	6318	PCC 11802	601692
GA	GA	PCC 7942	6339	6339	PCC 11802	601671
AG	AG	PCC 7942	6359	6359	PCC 11802	601651
CT	CT	PCC 7942	6384	6384	PCC 11802	601626
TC	TC	PCC 7942	6387	6387	PCC 11802	601623
AG	AG	PCC 7942	6390	6390	PCC 11802	601620
AG	AG	PCC 7942	6396	6396	PCC 11802	601614
TC	TC	PCC 7942	6402	6402	PCC 11802	601608
AG	AG	PCC 7942	6407	6407	PCC 11802	601603
GA	GA	PCC 7942	6411	6411	PCC 11802	601599
GA	GA	PCC 7942	6447	6447	PCC 11802	601563
TC	TC	PCC 7942	6464	6464	PCC 11802	601546
CG	CG	PCC 7942	6465	6465	PCC 11802	601545
TA	TA	PCC 7942	6468	6468	PCC 11802	601542
GA	GA	PCC 7942	6480	6480	PCC 11802	601530
CG	CG	PCC 7942	6486	6486	PCC 11802	601524
GC	GC	PCC 7942	6492	6492	PCC 11802	601518
GA	GA	PCC 7942	6507	6507	PCC 11802	601503
AG	AG	PCC 7942	6510	6510	PCC 11802	601500
CG	CG	PCC 7942	6528	6528	PCC 11802	601482
GC	GC	PCC 7942	6534	6534	PCC 11802	601476
GC	GC	PCC 7942	6537	6537	PCC 11802	601473
GC	GC	PCC 7942	6543	6543	PCC 11802	601467
CG	CG	PCC 7942	6546	6546	PCC 11802	601464
GA	GA	PCC 7942	6549	6549	PCC 11802	601461
TG	TG	PCC 7942	6555	6555	PCC 11802	601455
TC	TC	PCC 7942	6567	6567	PCC 11802	601443
TC	TC	PCC 7942	6570	6570	PCC 11802	601440
TC	TC	PCC 7942	6573	6573	PCC 11802	601437
TC	TC	PCC 7942	6576	6576	PCC 11802	601434
GA	GA	PCC 7942	6591	6591	PCC 11802	601419
GA	GA	PCC 7942	6600	6600	PCC 11802	601410
CT	CT	PCC 7942	6630	6630	PCC 11802	601380
GA	GA	PCC 7942	6663	6663	PCC 11802	601347
TC	TC	PCC 7942	6665	6665	PCC 11802	601345
GA	GA	PCC 7942	6669	6669	PCC 11802	601341
AG	AG	PCC 7942	6677	6677	PCC 11802	601333
AG	AG	PCC 7942	6678	6678	PCC 11802	601332
CT	CT	PCC 7942	6684	6684	PCC 11802	601326
GA	GA	PCC 7942	6687	6687	PCC 11802	601323
CG	CG	PCC 7942	6693	6693	PCC 11802	601317
TG	TG	PCC 7942	6699	6699	PCC 11802	601311
GA	GA	PCC 7942	6717	6717	PCC 11802	601293
TG	TG	PCC 7942	6729	6729	PCC 11802	601281
TC	TC	PCC 7942	6732	6732	PCC 11802	601278
GA	GA	PCC 7942	6734	6734	PCC 11802	601276
AG	AG	PCC 7942	6735	6735	PCC 11802	601275
CT	CT	PCC 7942	6738	6738	PCC 11802	601272
GA	GA	PCC 7942	6750	6750	PCC 11802	601260
GA	GA	PCC 7942	6753	6753	PCC 11802	601257
AG	AG	PCC 7942	6759	6759	PCC 11802	601251
TC	TC	PCC 7942	6765	6765	PCC 11802	601245
CT	CT	PCC 7942	6771	6771	PCC 11802	601239
AC	AC	PCC 7942	6791	6791	PCC 11802	601219
TA	TA	PCC 7942	6795	6795	PCC 11802	601215
CT	CT	PCC 7942	6807	6807	PCC 11802	601203
AG	AG	PCC 7942	6810	6810	PCC 11802	601200
GA	GA	PCC 7942	6816	6816	PCC 11802	601194
CA	CA	PCC 7942	6822	6822	PCC 11802	601188
CG	CG	PCC 7942	6837	6837	PCC 11802	601173
CA	CA	PCC 7942	6855	6855	PCC 11802	601155
TA	TA	PCC 7942	6858	6858	PCC 11802	601152
TC	TC	PCC 7942	6882	6882	PCC 11802	601128
GC	GC	PCC 7942	6894	6894	PCC 11802	601117
GA	GA	PCC 7942	6896	6896	PCC 11802	601115
AG	AG	PCC 7942	6897	6897	PCC 11802	601114
AG	AG	PCC 7942	6900	6900	PCC 11802	601111
GC	GC	PCC 7942	6903	6903	PCC 11802	601108
TG	TG	PCC 7942	6906	6906	PCC 11802	601105
TC	TC	PCC 7942	6912	6912	PCC 11802	601099
GA	GA	PCC 7942	6960	6960	PCC 11802	601051
AT	AT	PCC 7942	6963	6963	PCC 11802	601048
GT	GT	PCC 7942	6966	6966	PCC 11802	601045
CA	CA	PCC 7942	6968	6968	PCC 11802	601043
AG	AG	PCC 7942	6969	6969	PCC 11802	601042
AG	AG	PCC 7942	6974	6974	PCC 11802	601037
AC	AC	PCC 7942	6975	6975	PCC 11802	601036
AG	AG	PCC 7942	6977	6977	PCC 11802	601034
AG	AG	PCC 7942	6981	6981	PCC 11802	601030
GA	GA	PCC 7942	7007	7007	PCC 11802	601004
TC	TC	PCC 7942	7008	7008	PCC 11802	601003
CA	CA	PCC 7942	7014	7014	PCC 11802	600997
TC	TC	PCC 7942	7015	7015	PCC 11802	600996
TC	TC	PCC 7942	7021	7021	PCC 11802	600990
AG	AG	PCC 7942	7023	7023	PCC 11802	600988
GT	GT	PCC 7942	7024	7024	PCC 11802	600987
GA	GA	PCC 7942	7029	7029	PCC 11802	600982
AG	AG	PCC 7942	7047	7047	PCC 11802	600964
GA	GA	PCC 7942	7056	7056	PCC 11802	600955
GA	GA	PCC 7942	7068	7068	PCC 11802	600943
CG	CG	PCC 7942	7071	7071	PCC 11802	600940
AG	AG	PCC 7942	7073	7073	PCC 11802	600938
GA	GA	PCC 7942	7074	7074	PCC 11802	600937
CA	CA	PCC 7942	7086	7086	PCC 11802	600925
AG	AG	PCC 7942	7089	7089	PCC 11802	600922
GC	GC	PCC 7942	7095	7095	PCC 11802	600916
CT	CT	PCC 7942	7101	7101	PCC 11802	600910
AG	AG	PCC 7942	7104	7104	PCC 11802	600907
CT	CT	PCC 7942	7113	7113	PCC 11802	600898
GA	GA	PCC 7942	7119	7119	PCC 11802	600892
GA	GA	PCC 7942	7140	7140	PCC 11802	600871
AG	AG	PCC 7942	7143	7143	PCC 11802	600868
CA	CA	PCC 7942	7149	7149	PCC 11802	600862
CT	CT	PCC 7942	7152	7152	PCC 11802	600859
GC	GC	PCC 7942	7158	7158	PCC 11802	600853
TC	TC	PCC 7942	7179	7179	PCC 11802	600832
GA	GA	PCC 7942	7188	7188	PCC 11802	600823
GT	GT	PCC 7942	7209	7209	PCC 11802	600802
CT	CT	PCC 7942	7212	7212	PCC 11802	600799
TC	TC	PCC 7942	7218	7218	PCC 11802	600793
AC	AC	PCC 7942	7233	7233	PCC 11802	600778
CT	CT	PCC 7942	7260	7260	PCC 11802	600751
TC	TC	PCC 7942	7263	7263	PCC 11802	600748
GC	GC	PCC 7942	7266	7266	PCC 11802	600745
GC	GC	PCC 7942	7275	7275	PCC 11802	600736
TA	TA	PCC 7942	7281	7281	PCC 11802	600730
AG	AG	PCC 7942	7287	7287	PCC 11802	600724
CT	CT	PCC 7942	7290	7290	PCC 11802	600721
GA	GA	PCC 7942	7292	7292	PCC 11802	600719
TC	TC	PCC 7942	7293	7293	PCC 11802	600718
GA	GA	PCC 7942	7296	7296	PCC 11802	600715
GC	GC	PCC 7942	7302	7302	PCC 11802	600709
TG	TG	PCC 7942	7305	7305	PCC 11802	600706
AG	AG	PCC 7942	7317	7317	PCC 11802	600694
TG	TG	PCC 7942	7320	7320	PCC 11802	600691
CT	CT	PCC 7942	7323	7323	PCC 11802	600688
GA	GA	PCC 7942	7325	7325	PCC 11802	600686
CT	CT	PCC 7942	7326	7326	PCC 11802	600685
TC	TC	PCC 7942	7329	7329	PCC 11802	600682
CT	CT	PCC 7942	7332	7332	PCC 11802	600679
CA	CA	PCC 7942	7334	7334	PCC 11802	600677
TA	TA	PCC 7942	7338	7338	PCC 11802	600673
GA	GA	PCC 7942	7353	7353	PCC 11802	600658
CT	CT	PCC 7942	7362	7362	PCC 11802	600649
TA	TA	PCC 7942	7365	7365	PCC 11802	600646
TC	TC	PCC 7942	7371	7371	PCC 11802	600640
GC	GC	PCC 7942	7377	7377	PCC 11802	600634
GA	GA	PCC 7942	7379	7379	PCC 11802	600632
AG	AG	PCC 7942	7380	7380	PCC 11802	600631
TG	TG	PCC 7942	7383	7383	PCC 11802	600628
CT	CT	PCC 7942	7385	7385	PCC 11802	600626
TC	TC	PCC 7942	7389	7389	PCC 11802	600622
GC	GC	PCC 7942	7395	7395	PCC 11802	600616
GA	GA	PCC 7942	7410	7410	PCC 11802	600601
AG	AG	PCC 7942	7419	7419	PCC 11802	600592
GA	GA	PCC 7942	7428	7428	PCC 11802	600583
CT	CT	PCC 7942	7470	7470	PCC 11802	600541
GC	GC	PCC 7942	7471	7471	PCC 11802	600540
CT	CT	PCC 7942	7476	7476	PCC 11802	600535
TC	TC	PCC 7942	7500	7500	PCC 11802	600511
AG	AG	PCC 7942	7548	7548	PCC 11802	600463
TC	TC	PCC 7942	7560	7560	PCC 11802	600451
AG	AG	PCC 7942	7563	7563	PCC 11802	600448
CT	CT	PCC 7942	7569	7569	PCC 11802	600442
GA	GA	PCC 7942	7589	7589	PCC 11802	600422
TC	TC	PCC 7942	7590	7590	PCC 11802	600421
AG	AG	PCC 7942	7592	7592	PCC 11802	600419
GC	GC	PCC 7942	7602	7602	PCC 11802	600409
AG	AG	PCC 7942	7620	7620	PCC 11802	600391
CG	CG	PCC 7942	7644	7644	PCC 11802	600367
GA	GA	PCC 7942	7653	7653	PCC 11802	600358
TA	TA	PCC 7942	7656	7656	PCC 11802	600355
CT	CT	PCC 7942	7662	7662	PCC 11802	600349
CT	CT	PCC 7942	7684	7684	PCC 11802	600327
TC	TC	PCC 7942	7699	7699	PCC 11802	600312
GT	GT	PCC 7942	7703	7703	PCC 11802	600308
TG	TG	PCC 7942	7712	7712	PCC 11802	600299
AG	AG	PCC 7942	7717	7717	PCC 11802	600294
CT	CT	PCC 7942	7731	7731	PCC 11802	600280
AG	AG	PCC 7942	7782	7782	PCC 11802	600229
GA	GA	PCC 7942	7784	7784	PCC 11802	600227
TC	TC	PCC 7942	7790	7790	PCC 11802	600221
GA	GA	PCC 7942	7792	7792	PCC 11802	600219
AG	AG	PCC 7942	7801	7801	PCC 11802	600210
CA	CA	PCC 7942	7835	7835	PCC 11802	600176
GA	GA	PCC 7942	7854	7854	PCC 11802	600157
TA	TA	PCC 7942	7866	7866	PCC 11802	600145
TC	TC	PCC 7942	7869	7869	PCC 11802	600142
AG	AG	PCC 7942	7877	7877	PCC 11802	600134
GT	GT	PCC 7942	7890	7890	PCC 11802	600121
AG	AG	PCC 7942	7896	7896	PCC 11802	600115
CG	CG	PCC 7942	7902	7902	PCC 11802	600109
TC	TC	PCC 7942	7908	7908	PCC 11802	600103
TC	TC	PCC 7942	7929	7929	PCC 11802	600082
TC	TC	PCC 7942	7932	7932	PCC 11802	600079
CA	CA	PCC 7942	7938	7938	PCC 11802	600073
CG	CG	PCC 7942	7959	7959	PCC 11802	600052
TC	TC	PCC 7942	7970	7970	PCC 11802	600041
TC	TC	PCC 7942	7992	7992	PCC 11802	600019
TC	TC	PCC 7942	8007	8007	PCC 11802	600004
GA	GA	PCC 7942	8009	8009	PCC 11802	600002
AG	AG	PCC 7942	8013	8013	PCC 11802	599998
GA	GA	PCC 7942	8018	8018	PCC 11802	599993
TC	TC	PCC 7942	8028	8028	PCC 11802	599983
GA	GA	PCC 7942	8033	8033	PCC 11802	599978
TC	TC	PCC 7942	8037	8037	PCC 11802	599974
TC	TC	PCC 7942	8040	8040	PCC 11802	599971
AC	AC	PCC 7942	8049	8049	PCC 11802	599962
GA	GA	PCC 7942	8052	8052	PCC 11802	599959
GC	GC	PCC 7942	8070	8070	PCC 11802	599941
CT	CT	PCC 7942	8073	8073	PCC 11802	599938
CG	CG	PCC 7942	8076	8076	PCC 11802	599935
AC	AC	PCC 7942	8085	8085	PCC 11802	599926
TC	TC	PCC 7942	8091	8091	PCC 11802	599920
AG	AG	PCC 7942	8115	8115	PCC 11802	599896
TC	TC	PCC 7942	8133	8133	PCC 11802	599878
TC	TC	PCC 7942	8136	8136	PCC 11802	599875
AG	AG	PCC 7942	8141	8141	PCC 11802	599870
GA	GA	PCC 7942	8145	8145	PCC 11802	599866
AC	AC	PCC 7942	8147	8147	PCC 11802	599864
AG	AG	PCC 7942	8151	8151	PCC 11802	599860
TC	TC	PCC 7942	8154	8154	PCC 11802	599857
AG	AG	PCC 7942	8159	8159	PCC 11802	599852
AG	AG	PCC 7942	8160	8160	PCC 11802	599851
GA	GA	PCC 7942	8178	8178	PCC 11802	599833
AG	AG	PCC 7942	8204	8204	PCC 11802	599807
TC	TC	PCC 7942	8223	8223	PCC 11802	599788
GA	GA	PCC 7942	8241	8241	PCC 11802	599770
CG	CG	PCC 7942	8255	8255	PCC 11802	599756
TG	TG	PCC 7942	8305	8305	PCC 11802	599706
CG	CG	PCC 7942	8306	8306	PCC 11802	599705
CA	CA	PCC 7942	8312	8312	PCC 11802	599699
AG	AG	PCC 7942	8315	8315	PCC 11802	599696
CA	CA	PCC 7942	8321	8321	PCC 11802	599690
AG	AG	PCC 7942	8340	8340	PCC 11802	599671
TC	TC	PCC 7942	8351	8351	PCC 11802	599660
CT	CT	PCC 7942	8372	8372	PCC 11802	599639
CT	CT	PCC 7942	8381	8381	PCC 11802	599630
TC	TC	PCC 7942	8383	8383	PCC 11802	599628
TC	TC	PCC 7942	8387	8387	PCC 11802	599624
AG	AG	PCC 7942	8393	8393	PCC 11802	599618
CT	CT	PCC 7942	8414	8414	PCC 11802	599597
AC	AC	PCC 7942	8426	8426	PCC 11802	599585
AG	AG	PCC 7942	8467	8467	PCC 11802	599544
CT	CT	PCC 7942	8471	8471	PCC 11802	599540
TC	TC	PCC 7942	8474	8474	PCC 11802	599537
GC	GC	PCC 7942	8489	8489	PCC 11802	599522
CT	CT	PCC 7942	8498	8498	PCC 11802	599513
AC	AC	PCC 7942	8592	8592	PCC 11802	599419
CT	CT	PCC 7942	8614	8614	PCC 11802	599397
CT	CT	PCC 7942	8641	8641	PCC 11802	599370
CT	CT	PCC 7942	8653	8653	PCC 11802	599358
TC	TC	PCC 7942	8746	8746	PCC 11802	599265
AG	AG	PCC 7942	8781	8781	PCC 11802	599230
CT	CT	PCC 7942	8791	8791	PCC 11802	599220
TG	TG	PCC 7942	8793	8793	PCC 11802	599218
AG	AG	PCC 7942	8797	8797	PCC 11802	599214
TC	TC	PCC 7942	8800	8800	PCC 11802	599211
CT	CT	PCC 7942	8802	8802	PCC 11802	599209
CG	CG	PCC 7942	8814	8814	PCC 11802	599197
GA	GA	PCC 7942	8830	8830	PCC 11802	599181
TC	TC	PCC 7942	8839	8839	PCC 11802	599172
TC	TC	PCC 7942	9053	9053	PCC 11802	598958
GA	GA	PCC 7942	9104	9104	PCC 11802	598907
AG	AG	PCC 7942	9116	9116	PCC 11802	598895
AC	AC	PCC 7942	9122	9122	PCC 11802	598889
CG	CG	PCC 7942	9125	9125	PCC 11802	598886
GA	GA	PCC 7942	9149	9149	PCC 11802	598862
CG	CG	PCC 7942	9152	9152	PCC 11802	598859
AG	AG	PCC 7942	9153	9153	PCC 11802	598858
TG	TG	PCC 7942	9155	9155	PCC 11802	598856
GC	GC	PCC 7942	9161	9161	PCC 11802	598850
TC	TC	PCC 7942	9164	9164	PCC 11802	598847
TC	TC	PCC 7942	9179	9179	PCC 11802	598832
TC	TC	PCC 7942	9185	9185	PCC 11802	598826
TC	TC	PCC 7942	9191	9191	PCC 11802	598820
CG	CG	PCC 7942	9197	9197	PCC 11802	598814
TC	TC	PCC 7942	9200	9200	PCC 11802	598811
CT	CT	PCC 7942	9224	9224	PCC 11802	598787
GC	GC	PCC 7942	9242	9242	PCC 11802	598769
TG	TG	PCC 7942	9245	9245	PCC 11802	598766
GA	GA	PCC 7942	9251	9251	PCC 11802	598760
AG	AG	PCC 7942	9254	9254	PCC 11802	598757
AT	AT	PCC 7942	9284	9284	PCC 11802	598727
AG	AG	PCC 7942	9287	9287	PCC 11802	598724
CG	CG	PCC 7942	9290	9290	PCC 11802	598721
CT	CT	PCC 7942	9299	9299	PCC 11802	598712
AC	AC	PCC 7942	9326	9326	PCC 11802	598685
CT	CT	PCC 7942	9335	9335	PCC 11802	598676
TG	TG	PCC 7942	9347	9347	PCC 11802	598664
CG	CG	PCC 7942	9350	9350	PCC 11802	598661
TC	TC	PCC 7942	9368	9368	PCC 11802	598643
AG	AG	PCC 7942	9371	9371	PCC 11802	598640
AT	AT	PCC 7942	9380	9380	PCC 11802	598631
TC	TC	PCC 7942	9383	9383	PCC 11802	598628
TC	TC	PCC 7942	9393	9393	PCC 11802	598618
AG	AG	PCC 7942	9401	9401	PCC 11802	598610
TC	TC	PCC 7942	9446	9446	PCC 11802	598565
GA	GA	PCC 7942	9449	9449	PCC 11802	598562
TC	TC	PCC 7942	9455	9455	PCC 11802	598556
TC	TC	PCC 7942	9470	9470	PCC 11802	598541
TC	TC	PCC 7942	9482	9482	PCC 11802	598529
CT	CT	PCC 7942	9506	9506	PCC 11802	598505
AG	AG	PCC 7942	9512	9512	PCC 11802	598499
GT	GT	PCC 7942	9530	9530	PCC 11802	598481
TC	TC	PCC 7942	9533	9533	PCC 11802	598478
GA	GA	PCC 7942	9536	9536	PCC 11802	598475
GC	GC	PCC 7942	9539	9539	PCC 11802	598472
AG	AG	PCC 7942	9563	9563	PCC 11802	598448
AG	AG	PCC 7942	9566	9566	PCC 11802	598445
GA	GA	PCC 7942	9584	9584	PCC 11802	598427
AG	AG	PCC 7942	9587	9587	PCC 11802	598424
CT	CT	PCC 7942	9602	9602	PCC 11802	598409
CT	CT	PCC 7942	9617	9617	PCC 11802	598394
CT	CT	PCC 7942	9623	9623	PCC 11802	598388
CA	CA	PCC 7942	9639	9639	PCC 11802	598372
GA	GA	PCC 7942	9641	9641	PCC 11802	598370
GC	GC	PCC 7942	9650	9650	PCC 11802	598361
GC	GC	PCC 7942	9653	9653	PCC 11802	598358
TC	TC	PCC 7942	9662	9662	PCC 11802	598349
TC	TC	PCC 7942	9672	9672	PCC 11802	598339
CA	CA	PCC 7942	9676	9676	PCC 11802	598335
AG	AG	PCC 7942	9677	9677	PCC 11802	598334
TG	TG	PCC 7942	9683	9683	PCC 11802	598328
CT	CT	PCC 7942	9692	9692	PCC 11802	598319
AG	AG	PCC 7942	9695	9695	PCC 11802	598316
TC	TC	PCC 7942	9704	9704	PCC 11802	598307
AG	AG	PCC 7942	9719	9719	PCC 11802	598292
CT	CT	PCC 7942	9728	9728	PCC 11802	598283
CG	CG	PCC 7942	9734	9734	PCC 11802	598277
CT	CT	PCC 7942	9752	9752	PCC 11802	598259
TC	TC	PCC 7942	9761	9761	PCC 11802	598250
CG	CG	PCC 7942	9773	9773	PCC 11802	598238
AG	AG	PCC 7942	9776	9776	PCC 11802	598235
TC	TC	PCC 7942	9785	9785	PCC 11802	598226
TC	TC	PCC 7942	9791	9791	PCC 11802	598220
GA	GA	PCC 7942	9794	9794	PCC 11802	598217
GC	GC	PCC 7942	9800	9800	PCC 11802	598211
CT	CT	PCC 7942	9801	9801	PCC 11802	598210
GA	GA	PCC 7942	9815	9815	PCC 11802	598196
GA	GA	PCC 7942	9824	9824	PCC 11802	598187
TC	TC	PCC 7942	9836	9836	PCC 11802	598175
GC	GC	PCC 7942	9845	9845	PCC 11802	598166
AC	AC	PCC 7942	9851	9851	PCC 11802	598160
CT	CT	PCC 7942	9854	9854	PCC 11802	598157
TC	TC	PCC 7942	9872	9872	PCC 11802	598139
GA	GA	PCC 7942	9873	9873	PCC 11802	598138
TC	TC	PCC 7942	9878	9878	PCC 11802	598133
TC	TC	PCC 7942	9884	9884	PCC 11802	598127
TC	TC	PCC 7942	9893	9893	PCC 11802	598118
CT	CT	PCC 7942	9908	9908	PCC 11802	598103
CG	CG	PCC 7942	9929	9929	PCC 11802	598082
GA	GA	PCC 7942	9938	9938	PCC 11802	598073
TC	TC	PCC 7942	9939	9939	PCC 11802	598072
TG	TG	PCC 7942	9962	9962	PCC 11802	598049
CG	CG	PCC 7942	9966	9966	PCC 11802	598045
AC	AC	PCC 7942	9967	9967	PCC 11802	598044
GC	GC	PCC 7942	9968	9968	PCC 11802	598043
GC	GC	PCC 7942	9971	9971	PCC 11802	598040
GC	GC	PCC 7942	9974	9974	PCC 11802	598037
GC	GC	PCC 7942	9977	9977	PCC 11802	598034
TC	TC	PCC 7942	9980	9980	PCC 11802	598031
TC	TC	PCC 7942	9983	9983	PCC 11802	598028
CT	CT	PCC 7942	9986	9986	PCC 11802	598025
TC	TC	PCC 7942	9989	9989	PCC 11802	598022
GC	GC	PCC 7942	9992	9992	PCC 11802	598019
AC	AC	PCC 7942	9995	9995	PCC 11802	598016
AG	AG	PCC 7942	9998	9998	PCC 11802	598013
CT	CT	PCC 7942	10010	10010	PCC 11802	598001
TG	TG	PCC 7942	10016	10016	PCC 11802	597995
CG	CG	PCC 7942	10019	10019	PCC 11802	597992
CG	CG	PCC 7942	10022	10022	PCC 11802	597989
CT	CT	PCC 7942	10025	10025	PCC 11802	597986
CT	CT	PCC 7942	10028	10028	PCC 11802	597983
CT	CT	PCC 7942	10031	10031	PCC 11802	597980
TG	TG	PCC 7942	10034	10034	PCC 11802	597977
AT	AT	PCC 7942	10039	10039	PCC 11802	597972
TC	TC	PCC 7942	10064	10064	PCC 11802	597947
GA	GA	PCC 7942	10079	10079	PCC 11802	597932
AC	AC	PCC 7942	10085	10085	PCC 11802	597926
TC	TC	PCC 7942	10091	10091	PCC 11802	597920
AG	AG	PCC 7942	10097	10097	PCC 11802	597914
TA	TA	PCC 7942	10100	10100	PCC 11802	597911
CA	CA	PCC 7942	10103	10103	PCC 11802	597908
TC	TC	PCC 7942	10112	10112	PCC 11802	597899
CT	CT	PCC 7942	10115	10115	PCC 11802	597896
CT	CT	PCC 7942	10121	10121	PCC 11802	597890
TC	TC	PCC 7942	10127	10127	PCC 11802	597884
AG	AG	PCC 7942	10133	10133	PCC 11802	597878
TC	TC	PCC 7942	10139	10139	PCC 11802	597872
TC	TC	PCC 7942	10142	10142	PCC 11802	597869
TC	TC	PCC 7942	10154	10154	PCC 11802	597857
CG	CG	PCC 7942	10157	10157	PCC 11802	597854
CA	CA	PCC 7942	10158	10158	PCC 11802	597853
GA	GA	PCC 7942	10159	10159	PCC 11802	597852
GC	GC	PCC 7942	10161	10161	PCC 11802	597850
CG	CG	PCC 7942	10162	10162	PCC 11802	597849
AG	AG	PCC 7942	10166	10166	PCC 11802	597845
AG	AG	PCC 7942	10167	10167	PCC 11802	597844
TG	TG	PCC 7942	10168	10168	PCC 11802	597843
TC	TC	PCC 7942	10170	10170	PCC 11802	597841
CA	CA	PCC 7942	10172	10172	PCC 11802	597839
AG	AG	PCC 7942	10173	10173	PCC 11802	597838
GC	GC	PCC 7942	10177	10177	PCC 11802	597834
GT	GT	PCC 7942	10178	10178	PCC 11802	597833
CG	CG	PCC 7942	10179	10179	PCC 11802	597832
GT	GT	PCC 7942	10182	10182	PCC 11802	597829
AT	AT	PCC 7942	10183	10183	PCC 11802	597828
TC	TC	PCC 7942	10186	10186	PCC 11802	597825
TG	TG	PCC 7942	10187	10187	PCC 11802	597824
CT	CT	PCC 7942	10189	10189	PCC 11802	597822
AG	AG	PCC 7942	10191	10191	PCC 11802	597820
GA	GA	PCC 7942	10192	10192	PCC 11802	597819
GC	GC	PCC 7942	10193	10193	PCC 11802	597818
AT	AT	PCC 7942	10194	10194	PCC 11802	597817
GA	GA	PCC 7942	10200	10200	PCC 11802	597814
GT	GT	PCC 7942	10201	10201	PCC 11802	597813
AC	AC	PCC 7942	10202	10202	PCC 11802	597812
TG	TG	PCC 7942	10207	10207	PCC 11802	597807
CG	CG	PCC 7942	10208	10208	PCC 11802	597806
TG	TG	PCC 7942	10219	10219	PCC 11802	597802
TA	TA	PCC 7942	10220	10220	PCC 11802	597801
AG	AG	PCC 7942	10222	10222	PCC 11802	597799
GT	GT	PCC 7942	10224	10224	PCC 11802	597797
TC	TC	PCC 7942	10226	10226	PCC 11802	597795
AG	AG	PCC 7942	10230	10230	PCC 11802	597756
GA	GA	PCC 7942	10232	10232	PCC 11802	597754
AG	AG	PCC 7942	10233	10233	PCC 11802	597753
AG	AG	PCC 7942	10236	10236	PCC 11802	597750
TC	TC	PCC 7942	10238	10238	PCC 11802	597742
AC	AC	PCC 7942	10239	10239	PCC 11802	597741
GA	GA	PCC 7942	10240	10240	PCC 11802	597740
GT	GT	PCC 7942	10245	10245	PCC 11802	597735
TC	TC	PCC 7942	10246	10246	PCC 11802	597734
CG	CG	PCC 7942	10247	10247	PCC 11802	597733
GC	GC	PCC 7942	10248	10248	PCC 11802	597732
GA	GA	PCC 7942	10249	10249	PCC 11802	597731
CA	CA	PCC 7942	10250	10250	PCC 11802	597730
TC	TC	PCC 7942	10251	10251	PCC 11802	597729
AT	AT	PCC 7942	10255	10255	PCC 11802	597725
TA	TA	PCC 7942	10261	10261	PCC 11802	597719
GC	GC	PCC 7942	10263	10263	PCC 11802	597717
TC	TC	PCC 7942	10265	10265	PCC 11802	597715
CG	CG	PCC 7942	10266	10266	PCC 11802	597714
GC	GC	PCC 7942	10270	10270	PCC 11802	597707
AT	AT	PCC 7942	10273	10273	PCC 11802	597704
GA	GA	PCC 7942	10276	10276	PCC 11802	597701
AG	AG	PCC 7942	10281	10281	PCC 11802	597696
CT	CT	PCC 7942	10288	10288	PCC 11802	597689
TA	TA	PCC 7942	10291	10291	PCC 11802	597686
CG	CG	PCC 7942	10292	10292	PCC 11802	597685
CG	CG	PCC 7942	10294	10294	PCC 11802	597683
CT	CT	PCC 7942	10296	10296	PCC 11802	597681
CG	CG	PCC 7942	10297	10297	PCC 11802	597680
CG	CG	PCC 7942	10300	10300	PCC 11802	597677
GA	GA	PCC 7942	10303	10303	PCC 11802	597674
GA	GA	PCC 7942	10306	10306	PCC 11802	597671
AC	AC	PCC 7942	10309	10309	PCC 11802	597668
CG	CG	PCC 7942	10312	10312	PCC 11802	597665
GA	GA	PCC 7942	10313	10313	PCC 11802	597664
CT	CT	PCC 7942	10314	10314	PCC 11802	597663
TC	TC	PCC 7942	10315	10315	PCC 11802	597662
GA	GA	PCC 7942	10318	10318	PCC 11802	597659
AC	AC	PCC 7942	10321	10321	PCC 11802	597656
AG	AG	PCC 7942	10324	10324	PCC 11802	597653
TC	TC	PCC 7942	10333	10333	PCC 11802	597644
CT	CT	PCC 7942	10336	10336	PCC 11802	597641
CG	CG	PCC 7942	10342	10342	PCC 11802	597635
CT	CT	PCC 7942	10349	10349	PCC 11802	597628
CG	CG	PCC 7942	10350	10350	PCC 11802	597627
CT	CT	PCC 7942	10360	10360	PCC 11802	597617
CG	CG	PCC 7942	10363	10363	PCC 11802	597614
CT	CT	PCC 7942	10369	10369	PCC 11802	597608
CT	CT	PCC 7942	10372	10372	PCC 11802	597605
TC	TC	PCC 7942	10375	10375	PCC 11802	597602
GT	GT	PCC 7942	10378	10378	PCC 11802	597599
CT	CT	PCC 7942	10381	10381	PCC 11802	597596
AG	AG	PCC 7942	10383	10383	PCC 11802	597594
AG	AG	PCC 7942	10384	10384	PCC 11802	597593
CA	CA	PCC 7942	10392	10392	PCC 11802	597585
GA	GA	PCC 7942	10395	10395	PCC 11802	597582
AC	AC	PCC 7942	10398	10398	PCC 11802	597579
AG	AG	PCC 7942	10399	10399	PCC 11802	597578
AC	AC	PCC 7942	10402	10402	PCC 11802	597575
CA	CA	PCC 7942	10405	10405	PCC 11802	597572
GA	GA	PCC 7942	10406	10406	PCC 11802	597571
TC	TC	PCC 7942	10410	10410	PCC 11802	597567
AG	AG	PCC 7942	10411	10411	PCC 11802	597566
GT	GT	PCC 7942	10417	10417	PCC 11802	597560
GA	GA	PCC 7942	10419	10419	PCC 11802	597558
CG	CG	PCC 7942	10423	10423	PCC 11802	597554
AT	AT	PCC 7942	10426	10426	PCC 11802	597551
AG	AG	PCC 7942	10432	10432	PCC 11802	597545
AG	AG	PCC 7942	10443	10443	PCC 11802	597534
GC	GC	PCC 7942	10444	10444	PCC 11802	597533
GA	GA	PCC 7942	10446	10446	PCC 11802	597531
CT	CT	PCC 7942	10451	10451	PCC 11802	597526
CT	CT	PCC 7942	10453	10453	PCC 11802	597524
CT	CT	PCC 7942	10454	10454	PCC 11802	597523
GT	GT	PCC 7942	10455	10455	PCC 11802	597522
CG	CG	PCC 7942	10468	10468	PCC 11802	597509
AG	AG	PCC 7942	10471	10471	PCC 11802	597506
GA	GA	PCC 7942	10474	10474	PCC 11802	597503
GC	GC	PCC 7942	10483	10483	PCC 11802	597494
AT	AT	PCC 7942	10486	10486	PCC 11802	597491
GT	GT	PCC 7942	10498	10498	PCC 11802	597479
GC	GC	PCC 7942	10504	10504	PCC 11802	597473
TA	TA	PCC 7942	10506	10506	PCC 11802	597471
GA	GA	PCC 7942	10522	10522	PCC 11802	597455
GA	GA	PCC 7942	10537	10537	PCC 11802	597440
GC	GC	PCC 7942	10564	10564	PCC 11802	597413
TC	TC	PCC 7942	10567	10567	PCC 11802	597410
AC	AC	PCC 7942	10580	10580	PCC 11802	597397
TG	TG	PCC 7942	10591	10591	PCC 11802	597386
CT	CT	PCC 7942	10600	10600	PCC 11802	597377
TC	TC	PCC 7942	10603	10603	PCC 11802	597374
GA	GA	PCC 7942	10617	10617	PCC 11802	597360
AC	AC	PCC 7942	10618	10618	PCC 11802	597359
CT	CT	PCC 7942	10621	10621	PCC 11802	597356
AG	AG	PCC 7942	10630	10630	PCC 11802	597347
GC	GC	PCC 7942	10639	10639	PCC 11802	597338
TC	TC	PCC 7942	10642	10642	PCC 11802	597335
AC	AC	PCC 7942	10655	10655	PCC 11802	597322
GA	GA	PCC 7942	10657	10657	PCC 11802	597320
AG	AG	PCC 7942	10660	10660	PCC 11802	597317
TG	TG	PCC 7942	10663	10663	PCC 11802	597314
GA	GA	PCC 7942	10669	10669	PCC 11802	597308
GA	GA	PCC 7942	10675	10675	PCC 11802	597302
CG	CG	PCC 7942	10678	10678	PCC 11802	597299
CG	CG	PCC 7942	10699	10699	PCC 11802	597278
AG	AG	PCC 7942	10702	10702	PCC 11802	597275
GC	GC	PCC 7942	10705	10705	PCC 11802	597272
GT	GT	PCC 7942	10708	10708	PCC 11802	597269
TC	TC	PCC 7942	10709	10709	PCC 11802	597268
CG	CG	PCC 7942	10711	10711	PCC 11802	597266
CT	CT	PCC 7942	10717	10717	PCC 11802	597260
CT	CT	PCC 7942	10726	10726	PCC 11802	597251
CT	CT	PCC 7942	10738	10738	PCC 11802	597239
AC	AC	PCC 7942	10741	10741	PCC 11802	597236
CT	CT	PCC 7942	10753	10753	PCC 11802	597224
TG	TG	PCC 7942	10762	10762	PCC 11802	597215
AG	AG	PCC 7942	10765	10765	PCC 11802	597212
CT	CT	PCC 7942	10768	10768	PCC 11802	597209
TC	TC	PCC 7942	10777	10777	PCC 11802	597200
CT	CT	PCC 7942	10783	10783	PCC 11802	597194
AT	AT	PCC 7942	10786	10786	PCC 11802	597191
AG	AG	PCC 7942	10857	10857	PCC 11802	597120
AG	AG	PCC 7942	10867	10867	PCC 11802	597110
TC	TC	PCC 7942	10878	10878	PCC 11802	597099
CA	CA	PCC 7942	10879	10879	PCC 11802	597098
AG	AG	PCC 7942	10906	10906	PCC 11802	597071
AT	AT	PCC 7942	10920	10920	PCC 11802	597057
AG	AG	PCC 7942	10935	10935	PCC 11802	597042
GA	GA	PCC 7942	10938	10938	PCC 11802	597039
TC	TC	PCC 7942	10941	10941	PCC 11802	597036
TA	TA	PCC 7942	10945	10945	PCC 11802	597032
CG	CG	PCC 7942	10950	10950	PCC 11802	597027
CA	CA	PCC 7942	10954	10954	PCC 11802	597023
TC	TC	PCC 7942	10962	10962	PCC 11802	597019
TC	TC	PCC 7942	10970	10970	PCC 11802	597006
CT	CT	PCC 7942	10972	10972	PCC 11802	597004
AC	AC	PCC 7942	10974	10974	PCC 11802	597002
CA	CA	PCC 7942	10975	10975	PCC 11802	597001
GC	GC	PCC 7942	10981	10981	PCC 11802	596995
CA	CA	PCC 7942	10982	10982	PCC 11802	596994
GA	GA	PCC 7942	10983	10983	PCC 11802	596993
CG	CG	PCC 7942	10984	10984	PCC 11802	596992
TC	TC	PCC 7942	10985	10985	PCC 11802	596991
GT	GT	PCC 7942	10988	10988	PCC 11802	596988
GA	GA	PCC 7942	10990	10990	PCC 11802	596986
CT	CT	PCC 7942	10991	10991	PCC 11802	596985
CG	CG	PCC 7942	10992	10992	PCC 11802	596984
GC	GC	PCC 7942	10994	10994	PCC 11802	596982
TC	TC	PCC 7942	11001	11001	PCC 11802	596978
TG	TG	PCC 7942	11002	11002	PCC 11802	596977
AT	AT	PCC 7942	11005	11005	PCC 11802	596974
GA	GA	PCC 7942	11007	11007	PCC 11802	596972
CT	CT	PCC 7942	11010	11010	PCC 11802	596969
GA	GA	PCC 7942	11021	11021	PCC 11802	596958
GA	GA	PCC 7942	11028	11028	PCC 11802	596951
GT	GT	PCC 7942	11029	11029	PCC 11802	596950
TG	TG	PCC 7942	11030	11030	PCC 11802	596949
GC	GC	PCC 7942	11031	11031	PCC 11802	596948
CG	CG	PCC 7942	11034	11034	PCC 11802	596945
CG	CG	PCC 7942	11040	11040	PCC 11802	596939
GA	GA	PCC 7942	11046	11046	PCC 11802	596933
GA	GA	PCC 7942	11049	11049	PCC 11802	596930
AG	AG	PCC 7942	11055	11055	PCC 11802	596924
TC	TC	PCC 7942	11056	11056	PCC 11802	596923
GA	GA	PCC 7942	11058	11058	PCC 11802	596921
GA	GA	PCC 7942	11059	11059	PCC 11802	596920
TC	TC	PCC 7942	11060	11060	PCC 11802	596919
TG	TG	PCC 7942	11064	11064	PCC 11802	596915
AG	AG	PCC 7942	11070	11070	PCC 11802	596909
TG	TG	PCC 7942	11093	11093	PCC 11802	596904
TC	TC	PCC 7942	11094	11094	PCC 11802	596903
TG	TG	PCC 7942	11098	11098	PCC 11802	596899
AT	AT	PCC 7942	11100	11100	PCC 11802	596897
GC	GC	PCC 7942	11106	11106	PCC 11802	596873
GA	GA	PCC 7942	11108	11108	PCC 11802	596871
TC	TC	PCC 7942	11112	11112	PCC 11802	596867
TC	TC	PCC 7942	11124	11124	PCC 11802	596855
AT	AT	PCC 7942	11127	11127	PCC 11802	596852
GA	GA	PCC 7942	11129	11129	PCC 11802	596850
GA	GA	PCC 7942	11130	11130	PCC 11802	596849
CA	CA	PCC 7942	11136	11136	PCC 11802	596843
GA	GA	PCC 7942	11142	11142	PCC 11802	596837
TC	TC	PCC 7942	11145	11145	PCC 11802	596834
CA	CA	PCC 7942	11148	11148	PCC 11802	596831
AG	AG	PCC 7942	11150	11150	PCC 11802	596829
GC	GC	PCC 7942	11151	11151	PCC 11802	596828
CT	CT	PCC 7942	11154	11154	PCC 11802	596825
GC	GC	PCC 7942	11156	11156	PCC 11802	596823
GA	GA	PCC 7942	11169	11169	PCC 11802	596810
AT	AT	PCC 7942	11171	11171	PCC 11802	596808
GA	GA	PCC 7942	11175	11175	PCC 11802	596804
AG	AG	PCC 7942	11181	11181	PCC 11802	596798
CT	CT	PCC 7942	11186	11186	PCC 11802	596793
CA	CA	PCC 7942	11187	11187	PCC 11802	596792
TC	TC	PCC 7942	11193	11193	PCC 11802	596786
CT	CT	PCC 7942	11199	11199	PCC 11802	596780
GC	GC	PCC 7942	11202	11202	PCC 11802	596777
GC	GC	PCC 7942	11214	11214	PCC 11802	596765
GA	GA	PCC 7942	11216	11216	PCC 11802	596763
CG	CG	PCC 7942	11238	11238	PCC 11802	596741
TG	TG	PCC 7942	11239	11239	PCC 11802	596740
GC	GC	PCC 7942	11240	11240	PCC 11802	596739
AG	AG	PCC 7942	11243	11243	PCC 11802	596736
AG	AG	PCC 7942	11244	11244	PCC 11802	596735
TC	TC	PCC 7942	11249	11249	PCC 11802	596730
TC	TC	PCC 7942	11256	11256	PCC 11802	596723
GA	GA	PCC 7942	11259	11259	PCC 11802	596720
CT	CT	PCC 7942	11262	11262	PCC 11802	596717
AG	AG	PCC 7942	11263	11263	PCC 11802	596716
GC	GC	PCC 7942	11270	11270	PCC 11802	596710
TA	TA	PCC 7942	11272	11272	PCC 11802	596708
AT	AT	PCC 7942	11274	11274	PCC 11802	596706
CT	CT	PCC 7942	11276	11276	PCC 11802	596704
GC	GC	PCC 7942	11277	11277	PCC 11802	596703
GA	GA	PCC 7942	11280	11280	PCC 11802	596687
TC	TC	PCC 7942	11285	11285	PCC 11802	596682
CT	CT	PCC 7942	11286	11286	PCC 11802	596681
GA	GA	PCC 7942	11288	11288	PCC 11802	596679
AG	AG	PCC 7942	11289	11289	PCC 11802	596678
TC	TC	PCC 7942	11291	11291	PCC 11802	596676
GT	GT	PCC 7942	11292	11292	PCC 11802	596675
AC	AC	PCC 7942	11294	11294	PCC 11802	596673
AG	AG	PCC 7942	11299	11299	PCC 11802	596668
AG	AG	PCC 7942	11305	11305	PCC 11802	596662
CT	CT	PCC 7942	11307	11307	PCC 11802	596660
GA	GA	PCC 7942	11310	11310	PCC 11802	596657
CG	CG	PCC 7942	11315	11315	PCC 11802	596652
AG	AG	PCC 7942	11316	11316	PCC 11802	596651
CG	CG	PCC 7942	11318	11318	PCC 11802	596649
TA	TA	PCC 7942	11320	11320	PCC 11802	596647
CT	CT	PCC 7942	11321	11321	PCC 11802	596646
TC	TC	PCC 7942	11322	11322	PCC 11802	596645
CA	CA	PCC 7942	11346	11346	PCC 11802	596639
AG	AG	PCC 7942	11352	11352	PCC 11802	596633
TC	TC	PCC 7942	11358	11358	PCC 11802	596627
CT	CT	PCC 7942	11367	11367	PCC 11802	596618
TC	TC	PCC 7942	11371	11371	PCC 11802	596614
AG	AG	PCC 7942	11373	11373	PCC 11802	596612
TC	TC	PCC 7942	11376	11376	PCC 11802	596609
TC	TC	PCC 7942	11382	11382	PCC 11802	596603
CG	CG	PCC 7942	11400	11400	PCC 11802	596585
CA	CA	PCC 7942	11406	11406	PCC 11802	596579
GC	GC	PCC 7942	11408	11408	PCC 11802	596577
GA	GA	PCC 7942	11421	11421	PCC 11802	596564
TG	TG	PCC 7942	11433	11433	PCC 11802	596552
CT	CT	PCC 7942	11451	11451	PCC 11802	596534
TG	TG	PCC 7942	11454	11454	PCC 11802	596531
GA	GA	PCC 7942	11460	11460	PCC 11802	596525
GT	GT	PCC 7942	11466	11466	PCC 11802	596519
TG	TG	PCC 7942	11497	11497	PCC 11802	596488
GA	GA	PCC 7942	11502	11502	PCC 11802	596483
TG	TG	PCC 7942	11506	11506	PCC 11802	596479
TG	TG	PCC 7942	11516	11516	PCC 11802	596469
TC	TC	PCC 7942	11521	11521	PCC 11802	596464
TC	TC	PCC 7942	11522	11522	PCC 11802	596463
AG	AG	PCC 7942	11543	11543	PCC 11802	596442
CG	CG	PCC 7942	11544	11544	PCC 11802	596441
TG	TG	PCC 7942	11545	11545	PCC 11802	596440
CT	CT	PCC 7942	11546	11546	PCC 11802	596439
CA	CA	PCC 7942	11547	11547	PCC 11802	596438
TC	TC	PCC 7942	11550	11550	PCC 11802	596435
GA	GA	PCC 7942	11553	11553	PCC 11802	596432
CA	CA	PCC 7942	11556	11556	PCC 11802	596429
CG	CG	PCC 7942	11557	11557	PCC 11802	596428
TC	TC	PCC 7942	11559	11559	PCC 11802	596426
GA	GA	PCC 7942	11560	11560	PCC 11802	596425
CG	CG	PCC 7942	11561	11561	PCC 11802	596424
TC	TC	PCC 7942	11562	11562	PCC 11802	596423
AG	AG	PCC 7942	11564	11564	PCC 11802	596421
GA	GA	PCC 7942	11565	11565	PCC 11802	596420
CT	CT	PCC 7942	11576	11576	PCC 11802	596409
AT	AT	PCC 7942	11581	11581	PCC 11802	596404
AT	AT	PCC 7942	11582	11582	PCC 11802	596403
AT	AT	PCC 7942	11584	11584	PCC 11802	596401
CG	CG	PCC 7942	11596	11596	PCC 11802	596389
CG	CG	PCC 7942	11598	11598	PCC 11802	596387
GC	GC	PCC 7942	11599	11599	PCC 11802	596386
CT	CT	PCC 7942	11600	11600	PCC 11802	596385
GT	GT	PCC 7942	11601	11601	PCC 11802	596384
AC	AC	PCC 7942	11602	11602	PCC 11802	596383
CA	CA	PCC 7942	11605	11605	PCC 11802	596380
AC	AC	PCC 7942	11607	11607	PCC 11802	596378
GA	GA	PCC 7942	11608	11608	PCC 11802	596377
TG	TG	PCC 7942	11612	11612	PCC 11802	596373
TC	TC	PCC 7942	11613	11613	PCC 11802	596372
TA	TA	PCC 7942	11614	11614	PCC 11802	596371
GA	GA	PCC 7942	11615	11615	PCC 11802	596370
TG	TG	PCC 7942	11617	11617	PCC 11802	596368
CT	CT	PCC 7942	11620	11620	PCC 11802	596365
GT	GT	PCC 7942	11624	11624	PCC 11802	596361
GA	GA	PCC 7942	11626	11626	PCC 11802	596359
CT	CT	PCC 7942	11631	11631	PCC 11802	596354
AG	AG	PCC 7942	11632	11632	PCC 11802	596353
TA	TA	PCC 7942	11634	11634	PCC 11802	596351
CT	CT	PCC 7942	11635	11635	PCC 11802	596350
TG	TG	PCC 7942	11636	11636	PCC 11802	596349
CT	CT	PCC 7942	11637	11637	PCC 11802	596348
TC	TC	PCC 7942	11638	11638	PCC 11802	596347
GA	GA	PCC 7942	11656	11656	PCC 11802	596329
TA	TA	PCC 7942	11662	11662	PCC 11802	596323
GC	GC	PCC 7942	11665	11665	PCC 11802	596320
CT	CT	PCC 7942	11683	11683	PCC 11802	596302
GC	GC	PCC 7942	11686	11686	PCC 11802	596299
CG	CG	PCC 7942	11689	11689	PCC 11802	596296
AG	AG	PCC 7942	11694	11694	PCC 11802	596291
GA	GA	PCC 7942	11703	11703	PCC 11802	596282
AG	AG	PCC 7942	11704	11704	PCC 11802	596281
CA	CA	PCC 7942	11707	11707	PCC 11802	596278
TA	TA	PCC 7942	11725	11725	PCC 11802	596260
CT	CT	PCC 7942	11734	11734	PCC 11802	596251
AG	AG	PCC 7942	11736	11736	PCC 11802	596249
CA	CA	PCC 7942	11737	11737	PCC 11802	596248
GC	GC	PCC 7942	11740	11740	PCC 11802	596245
AG	AG	PCC 7942	11743	11743	PCC 11802	596242
CT	CT	PCC 7942	11746	11746	PCC 11802	596239
CT	CT	PCC 7942	11749	11749	PCC 11802	596236
GA	GA	PCC 7942	11752	11752	PCC 11802	596233
GA	GA	PCC 7942	11758	11758	PCC 11802	596227
GA	GA	PCC 7942	11782	11782	PCC 11802	596203
TC	TC	PCC 7942	11797	11797	PCC 11802	596188
AG	AG	PCC 7942	11803	11803	PCC 11802	596182
AG	AG	PCC 7942	11808	11808	PCC 11802	596177
GA	GA	PCC 7942	11809	11809	PCC 11802	596176
GC	GC	PCC 7942	11812	11812	PCC 11802	596173
GA	GA	PCC 7942	11815	11815	PCC 11802	596170
AG	AG	PCC 7942	11818	11818	PCC 11802	596167
GA	GA	PCC 7942	11827	11827	PCC 11802	596158
AG	AG	PCC 7942	11833	11833	PCC 11802	596152
CT	CT	PCC 7942	11836	11836	PCC 11802	596149
TC	TC	PCC 7942	11839	11839	PCC 11802	596146
TC	TC	PCC 7942	11845	11845	PCC 11802	596140
TA	TA	PCC 7942	11846	11846	PCC 11802	596139
GA	GA	PCC 7942	11847	11847	PCC 11802	596138
CA	CA	PCC 7942	11848	11848	PCC 11802	596137
CT	CT	PCC 7942	11851	11851	PCC 11802	596134
AG	AG	PCC 7942	11857	11857	PCC 11802	596128
TC	TC	PCC 7942	11860	11860	PCC 11802	596125
CT	CT	PCC 7942	11884	11884	PCC 11802	596101
AG	AG	PCC 7942	11887	11887	PCC 11802	596098
TC	TC	PCC 7942	11905	11905	PCC 11802	596080
AG	AG	PCC 7942	11919	11919	PCC 11802	596066
AC	AC	PCC 7942	11926	11926	PCC 11802	596059
CG	CG	PCC 7942	11941	11941	PCC 11802	596044
CT	CT	PCC 7942	11971	11971	PCC 11802	596014
AG	AG	PCC 7942	11973	11973	PCC 11802	596012
AG	AG	PCC 7942	11979	11979	PCC 11802	596006
TG	TG	PCC 7942	12009	12009	PCC 11802	595973
TG	TG	PCC 7942	12012	12012	PCC 11802	595970
AG	AG	PCC 7942	12013	12013	PCC 11802	595969
CG	CG	PCC 7942	12014	12014	PCC 11802	595968
TC	TC	PCC 7942	12044	12044	PCC 11802	595941
TG	TG	PCC 7942	12045	12045	PCC 11802	595940
AG	AG	PCC 7942	12058	12058	PCC 11802	595927
AT	AT	PCC 7942	12064	12064	PCC 11802	595921
CT	CT	PCC 7942	12072	12072	PCC 11802	595907
AC	AC	PCC 7942	12073	12073	PCC 11802	595906
CA	CA	PCC 7942	12075	12075	PCC 11802	595904
AT	AT	PCC 7942	12076	12076	PCC 11802	595903
TG	TG	PCC 7942	12083	12083	PCC 11802	595896
CG	CG	PCC 7942	12085	12085	PCC 11802	595894
CG	CG	PCC 7942	12086	12086	PCC 11802	595893
TG	TG	PCC 7942	12090	12090	PCC 11802	595888
AT	AT	PCC 7942	12092	12092	PCC 11802	595886
GT	GT	PCC 7942	12093	12093	PCC 11802	595885
GC	GC	PCC 7942	12094	12094	PCC 11802	595884
AT	AT	PCC 7942	12095	12095	PCC 11802	595883
GA	GA	PCC 7942	12096	12096	PCC 11802	595882
GA	GA	PCC 7942	12105	12105	PCC 11802	595871
AG	AG	PCC 7942	12108	12108	PCC 11802	595868
GC	GC	PCC 7942	12109	12109	PCC 11802	595867
TC	TC	PCC 7942	12113	12113	PCC 11802	595863
GC	GC	PCC 7942	12114	12114	PCC 11802	595862
TC	TC	PCC 7942	12117	12117	PCC 11802	595859
GT	GT	PCC 7942	12118	12118	PCC 11802	595858
CT	CT	PCC 7942	12119	12119	PCC 11802	595857
CG	CG	PCC 7942	12120	12120	PCC 11802	595856
CG	CG	PCC 7942	12121	12121	PCC 11802	595855
GA	GA	PCC 7942	12122	12122	PCC 11802	595854
AG	AG	PCC 7942	12123	12123	PCC 11802	595853
GC	GC	PCC 7942	12125	12125	PCC 11802	595851
TC	TC	PCC 7942	12126	12126	PCC 11802	595850
GT	GT	PCC 7942	12127	12127	PCC 11802	595849
GA	GA	PCC 7942	12128	12128	PCC 11802	595848
TA	TA	PCC 7942	12129	12129	PCC 11802	595847
GA	GA	PCC 7942	12134	12134	PCC 11802	595842
CG	CG	PCC 7942	12138	12138	PCC 11802	595838
TG	TG	PCC 7942	12144	12144	PCC 11802	595834
GA	GA	PCC 7942	12145	12145	PCC 11802	595833
TC	TC	PCC 7942	12147	12147	PCC 11802	595831
AT	AT	PCC 7942	12148	12148	PCC 11802	595830
AG	AG	PCC 7942	12149	12149	PCC 11802	595829
CT	CT	PCC 7942	12172	12172	PCC 11802	595806
TA	TA	PCC 7942	12173	12173	PCC 11802	595805
GT	GT	PCC 7942	12174	12174	PCC 11802	595804
CT	CT	PCC 7942	12175	12175	PCC 11802	595803
CT	CT	PCC 7942	12179	12179	PCC 11802	595799
TG	TG	PCC 7942	12180	12180	PCC 11802	595798
GC	GC	PCC 7942	12182	12182	PCC 11802	595796
GA	GA	PCC 7942	12184	12184	PCC 11802	595794
GA	GA	PCC 7942	12185	12185	PCC 11802	595793
GA	GA	PCC 7942	12186	12186	PCC 11802	595792
AC	AC	PCC 7942	12187	12187	PCC 11802	595791
CT	CT	PCC 7942	12188	12188	PCC 11802	595790
GT	GT	PCC 7942	12191	12191	PCC 11802	595787
TC	TC	PCC 7942	12195	12195	PCC 11802	595783
GT	GT	PCC 7942	12196	12196	PCC 11802	595782
GC	GC	PCC 7942	12197	12197	PCC 11802	595781
TG	TG	PCC 7942	12201	12201	PCC 11802	595777
CT	CT	PCC 7942	12202	12202	PCC 11802	595776
TA	TA	PCC 7942	12205	12205	PCC 11802	595773
TC	TC	PCC 7942	12210	12210	PCC 11802	595758
GT	GT	PCC 7942	12212	12212	PCC 11802	595756
AG	AG	PCC 7942	12215	12215	PCC 11802	595753
AG	AG	PCC 7942	12217	12217	PCC 11802	595751
TC	TC	PCC 7942	12224	12224	PCC 11802	595747
TC	TC	PCC 7942	12225	12225	PCC 11802	595746
AC	AC	PCC 7942	12226	12226	PCC 11802	595745
AG	AG	PCC 7942	12229	12229	PCC 11802	595742
CT	CT	PCC 7942	12258	12258	PCC 11802	595720
TC	TC	PCC 7942	12306	12306	PCC 11802	595671
GA	GA	PCC 7942	12316	12316	PCC 11802	595661
CT	CT	PCC 7942	12344	12344	PCC 11802	595632
TC	TC	PCC 7942	12350	12350	PCC 11802	595626
CT	CT	PCC 7942	12362	12362	PCC 11802	595614
CT	CT	PCC 7942	12374	12374	PCC 11802	595602
TC	TC	PCC 7942	12417	12417	PCC 11802	595559
GA	GA	PCC 7942	12419	12419	PCC 11802	595557
GT	GT	PCC 7942	12422	12422	PCC 11802	595554
TA	TA	PCC 7942	12428	12428	PCC 11802	595548
GA	GA	PCC 7942	12440	12440	PCC 11802	595536
CT	CT	PCC 7942	12470	12470	PCC 11802	595506
AT	AT	PCC 7942	12473	12473	PCC 11802	595503
AC	AC	PCC 7942	12474	12474	PCC 11802	595502
AT	AT	PCC 7942	12476	12476	PCC 11802	595500
CA	CA	PCC 7942	12482	12482	PCC 11802	595494
GT	GT	PCC 7942	12485	12485	PCC 11802	595491
CT	CT	PCC 7942	12488	12488	PCC 11802	595488
TC	TC	PCC 7942	12494	12494	PCC 11802	595482
TG	TG	PCC 7942	12500	12500	PCC 11802	595476
CT	CT	PCC 7942	12503	12503	PCC 11802	595473
GT	GT	PCC 7942	12518	12518	PCC 11802	595458
TC	TC	PCC 7942	12521	12521	PCC 11802	595455
GA	GA	PCC 7942	12524	12524	PCC 11802	595452
TC	TC	PCC 7942	12560	12560	PCC 11802	595416
TG	TG	PCC 7942	12578	12578	PCC 11802	595398
CT	CT	PCC 7942	12582	12582	PCC 11802	595394
TA	TA	PCC 7942	12584	12584	PCC 11802	595392
GT	GT	PCC 7942	12590	12590	PCC 11802	595386
AG	AG	PCC 7942	12593	12593	PCC 11802	595383
CT	CT	PCC 7942	12597	12597	PCC 11802	595379
CA	CA	PCC 7942	12599	12599	PCC 11802	595377
CT	CT	PCC 7942	12605	12605	PCC 11802	595371
TC	TC	PCC 7942	12608	12608	PCC 11802	595368
TG	TG	PCC 7942	12611	12611	PCC 11802	595365
CT	CT	PCC 7942	12617	12617	PCC 11802	595359
AG	AG	PCC 7942	12620	12620	PCC 11802	595356
GA	GA	PCC 7942	12629	12629	PCC 11802	595347
AT	AT	PCC 7942	12635	12635	PCC 11802	595341
CT	CT	PCC 7942	12636	12636	PCC 11802	595340
AT	AT	PCC 7942	12637	12637	PCC 11802	595339
GC	GC	PCC 7942	12641	12641	PCC 11802	595335
GA	GA	PCC 7942	12643	12643	PCC 11802	595333
TG	TG	PCC 7942	12644	12644	PCC 11802	595332
TA	TA	PCC 7942	12647	12647	PCC 11802	595329
CA	CA	PCC 7942	12648	12648	PCC 11802	595328
GT	GT	PCC 7942	12650	12650	PCC 11802	595326
CT	CT	PCC 7942	12659	12659	PCC 11802	595317
CT	CT	PCC 7942	12662	12662	PCC 11802	595314
CT	CT	PCC 7942	12671	12671	PCC 11802	595305
CA	CA	PCC 7942	12677	12677	PCC 11802	595299
TG	TG	PCC 7942	12678	12678	PCC 11802	595298
TA	TA	PCC 7942	12680	12680	PCC 11802	595296
GC	GC	PCC 7942	12686	12686	PCC 11802	595290
GA	GA	PCC 7942	12689	12689	PCC 11802	595287
TC	TC	PCC 7942	12690	12690	PCC 11802	595286
GA	GA	PCC 7942	12692	12692	PCC 11802	595284
GA	GA	PCC 7942	12701	12701	PCC 11802	595275
TC	TC	PCC 7942	12702	12702	PCC 11802	595274
AT	AT	PCC 7942	12704	12704	PCC 11802	595272
TC	TC	PCC 7942	12710	12710	PCC 11802	595266
CT	CT	PCC 7942	12713	12713	PCC 11802	595263
CG	CG	PCC 7942	12722	12722	PCC 11802	595254
CA	CA	PCC 7942	12723	12723	PCC 11802	595253
GT	GT	PCC 7942	12728	12728	PCC 11802	595248
TA	TA	PCC 7942	12729	12729	PCC 11802	595247
AG	AG	PCC 7942	12735	12735	PCC 11802	595241
CA	CA	PCC 7942	12737	12737	PCC 11802	595239
TG	TG	PCC 7942	12738	12738	PCC 11802	595238
CA	CA	PCC 7942	12739	12739	PCC 11802	595237
TA	TA	PCC 7942	12743	12743	PCC 11802	595233
GA	GA	PCC 7942	12744	12744	PCC 11802	595232
TC	TC	PCC 7942	12746	12746	PCC 11802	595230
GA	GA	PCC 7942	12747	12747	PCC 11802	595229
GC	GC	PCC 7942	12749	12749	PCC 11802	595227
GT	GT	PCC 7942	12752	12752	PCC 11802	595224
AT	AT	PCC 7942	12755	12755	PCC 11802	595221
TC	TC	PCC 7942	12758	12758	PCC 11802	595218
AG	AG	PCC 7942	12767	12767	PCC 11802	595209
TC	TC	PCC 7942	12773	12773	PCC 11802	595203
CT	CT	PCC 7942	12774	12774	PCC 11802	595202
CG	CG	PCC 7942	12782	12782	PCC 11802	595194
TC	TC	PCC 7942	12783	12783	PCC 11802	595193
AG	AG	PCC 7942	12785	12785	PCC 11802	595191
TC	TC	PCC 7942	12786	12786	PCC 11802	595190
GA	GA	PCC 7942	12788	12788	PCC 11802	595188
CT	CT	PCC 7942	12791	12791	PCC 11802	595185
CT	CT	PCC 7942	12794	12794	PCC 11802	595182
AG	AG	PCC 7942	12797	12797	PCC 11802	595179
GC	GC	PCC 7942	12800	12800	PCC 11802	595176
GA	GA	PCC 7942	12806	12806	PCC 11802	595170
TG	TG	PCC 7942	12809	12809	PCC 11802	595167
GA	GA	PCC 7942	12812	12812	PCC 11802	595164
AG	AG	PCC 7942	12815	12815	PCC 11802	595161
AG	AG	PCC 7942	12818	12818	PCC 11802	595158
TC	TC	PCC 7942	12819	12819	PCC 11802	595157
AG	AG	PCC 7942	12825	12825	PCC 11802	595139
GT	GT	PCC 7942	12828	12828	PCC 11802	595136
CT	CT	PCC 7942	12833	12833	PCC 11802	595131
CT	CT	PCC 7942	12839	12839	PCC 11802	595125
GC	GC	PCC 7942	12857	12857	PCC 11802	595119
AG	AG	PCC 7942	12866	12866	PCC 11802	595110
CT	CT	PCC 7942	12868	12868	PCC 11802	595108
CA	CA	PCC 7942	12869	12869	PCC 11802	595107
TG	TG	PCC 7942	12872	12872	PCC 11802	595104
CG	CG	PCC 7942	12873	12873	PCC 11802	595103
AT	AT	PCC 7942	12875	12875	PCC 11802	595101
CT	CT	PCC 7942	12878	12878	PCC 11802	595098
GA	GA	PCC 7942	12881	12881	PCC 11802	595095
GA	GA	PCC 7942	12884	12884	PCC 11802	595092
GT	GT	PCC 7942	12887	12887	PCC 11802	595089
AC	AC	PCC 7942	12888	12888	PCC 11802	595088
AG	AG	PCC 7942	12904	12904	PCC 11802	595072
GT	GT	PCC 7942	12909	12909	PCC 11802	595067
TA	TA	PCC 7942	12911	12911	PCC 11802	595065
TG	TG	PCC 7942	12914	12914	PCC 11802	595062
GA	GA	PCC 7942	12920	12920	PCC 11802	595056
GC	GC	PCC 7942	12923	12923	PCC 11802	595053
GA	GA	PCC 7942	12930	12930	PCC 11802	595046
CT	CT	PCC 7942	12932	12932	PCC 11802	595044
TA	TA	PCC 7942	12947	12947	PCC 11802	595029
CA	CA	PCC 7942	12962	12962	PCC 11802	595014
CT	CT	PCC 7942	12963	12963	PCC 11802	595013
AG	AG	PCC 7942	12965	12965	PCC 11802	595011
CT	CT	PCC 7942	12983	12983	PCC 11802	594993
GT	GT	PCC 7942	12986	12986	PCC 11802	594990
CT	CT	PCC 7942	12992	12992	PCC 11802	594984
GC	GC	PCC 7942	12995	12995	PCC 11802	594981
CT	CT	PCC 7942	12998	12998	PCC 11802	594978
AG	AG	PCC 7942	13001	13001	PCC 11802	594975
GA	GA	PCC 7942	13007	13007	PCC 11802	594969
CT	CT	PCC 7942	13010	13010	PCC 11802	594966
GC	GC	PCC 7942	13016	13016	PCC 11802	594960
GA	GA	PCC 7942	13028	13028	PCC 11802	594948
TC	TC	PCC 7942	13030	13030	PCC 11802	594941
AG	AG	PCC 7942	13035	13035	PCC 11802	594936
AC	AC	PCC 7942	13036	13036	PCC 11802	594935
CT	CT	PCC 7942	13038	13038	PCC 11802	594933
CT	CT	PCC 7942	13041	13041	PCC 11802	594930
CT	CT	PCC 7942	13047	13047	PCC 11802	594924
CG	CG	PCC 7942	13049	13049	PCC 11802	594922
TG	TG	PCC 7942	13050	13050	PCC 11802	594921
GT	GT	PCC 7942	13051	13051	PCC 11802	594920
GT	GT	PCC 7942	13052	13052	PCC 11802	594919
CG	CG	PCC 7942	13060	13060	PCC 11802	594902
TA	TA	PCC 7942	13061	13061	PCC 11802	594901
GT	GT	PCC 7942	13065	13065	PCC 11802	594897
CG	CG	PCC 7942	13068	13068	PCC 11802	594894
GA	GA	PCC 7942	13091	13091	PCC 11802	594881
CT	CT	PCC 7942	13100	13100	PCC 11802	594872
GC	GC	PCC 7942	13103	13103	PCC 11802	594869
CT	CT	PCC 7942	13109	13109	PCC 11802	594863
AG	AG	PCC 7942	13125	13125	PCC 11802	594847
AG	AG	PCC 7942	13130	13130	PCC 11802	594842
TC	TC	PCC 7942	13133	13133	PCC 11802	594839
CG	CG	PCC 7942	13141	13141	PCC 11802	594831
CT	CT	PCC 7942	13145	13145	PCC 11802	594827
AT	AT	PCC 7942	13151	13151	PCC 11802	594821
AG	AG	PCC 7942	13154	13154	PCC 11802	594818
CT	CT	PCC 7942	13157	13157	PCC 11802	594815
GA	GA	PCC 7942	13160	13160	PCC 11802	594812
AG	AG	PCC 7942	13163	13163	PCC 11802	594809
AG	AG	PCC 7942	13172	13172	PCC 11802	594800
CT	CT	PCC 7942	13176	13176	PCC 11802	594796
GA	GA	PCC 7942	13181	13181	PCC 11802	594791
CT	CT	PCC 7942	13187	13187	PCC 11802	594785
TG	TG	PCC 7942	13189	13189	PCC 11802	594783
GT	GT	PCC 7942	13193	13193	PCC 11802	594779
TC	TC	PCC 7942	13195	13195	PCC 11802	594777
GC	GC	PCC 7942	13199	13199	PCC 11802	594773
CA	CA	PCC 7942	13202	13202	PCC 11802	594770
GA	GA	PCC 7942	13208	13208	PCC 11802	594764
AG	AG	PCC 7942	13220	13220	PCC 11802	594752
GA	GA	PCC 7942	13223	13223	PCC 11802	594749
CT	CT	PCC 7942	13235	13235	PCC 11802	594737
TA	TA	PCC 7942	13238	13238	PCC 11802	594734
GT	GT	PCC 7942	13241	13241	PCC 11802	594731
GA	GA	PCC 7942	13244	13244	PCC 11802	594728
CG	CG	PCC 7942	13247	13247	PCC 11802	594725
GC	GC	PCC 7942	13249	13249	PCC 11802	594723
CT	CT	PCC 7942	13250	13250	PCC 11802	594722
CT	CT	PCC 7942	13256	13256	PCC 11802	594716
AG	AG	PCC 7942	13258	13258	PCC 11802	594714
CT	CT	PCC 7942	13268	13268	PCC 11802	594704
CA	CA	PCC 7942	13270	13270	PCC 11802	594702
GA	GA	PCC 7942	13277	13277	PCC 11802	594695
TG	TG	PCC 7942	13279	13279	PCC 11802	594693
AG	AG	PCC 7942	13285	13285	PCC 11802	594687
GA	GA	PCC 7942	13292	13292	PCC 11802	594680
AT	AT	PCC 7942	13301	13301	PCC 11802	594671
AG	AG	PCC 7942	13313	13313	PCC 11802	594659
GT	GT	PCC 7942	13319	13319	PCC 11802	594653
AG	AG	PCC 7942	13322	13322	PCC 11802	594650
CT	CT	PCC 7942	13326	13326	PCC 11802	594646
GT	GT	PCC 7942	13327	13327	PCC 11802	594645
GA	GA	PCC 7942	13328	13328	PCC 11802	594644
GA	GA	PCC 7942	13337	13337	PCC 11802	594635
TA	TA	PCC 7942	13343	13343	PCC 11802	594629
TC	TC	PCC 7942	13344	13344	PCC 11802	594628
GA	GA	PCC 7942	13349	13349	PCC 11802	594623
GT	GT	PCC 7942	13352	13352	PCC 11802	594620
AG	AG	PCC 7942	13361	13361	PCC 11802	594611
GA	GA	PCC 7942	13373	13373	PCC 11802	594599
AT	AT	PCC 7942	13385	13385	PCC 11802	594587
AC	AC	PCC 7942	13388	13388	PCC 11802	594584
CG	CG	PCC 7942	13394	13394	PCC 11802	594578
GC	GC	PCC 7942	13400	13400	PCC 11802	594572
GA	GA	PCC 7942	13402	13402	PCC 11802	594570
TG	TG	PCC 7942	13403	13403	PCC 11802	594569
AG	AG	PCC 7942	13405	13405	PCC 11802	594567
GC	GC	PCC 7942	13406	13406	PCC 11802	594566
TC	TC	PCC 7942	13408	13408	PCC 11802	594564
CA	CA	PCC 7942	13412	13412	PCC 11802	594560
CA	CA	PCC 7942	13414	13414	PCC 11802	594558
AG	AG	PCC 7942	13421	13421	PCC 11802	594551
TC	TC	PCC 7942	13422	13422	PCC 11802	594550
GT	GT	PCC 7942	13423	13423	PCC 11802	594549
GC	GC	PCC 7942	13424	13424	PCC 11802	594548
GA	GA	PCC 7942	13425	13425	PCC 11802	594547
AG	AG	PCC 7942	13427	13427	PCC 11802	594545
GC	GC	PCC 7942	13428	13428	PCC 11802	594544
CT	CT	PCC 7942	13429	13429	PCC 11802	594543
AC	AC	PCC 7942	13430	13430	PCC 11802	594542
GA	GA	PCC 7942	13432	13432	PCC 11802	594540
GT	GT	PCC 7942	13433	13433	PCC 11802	594539
TC	TC	PCC 7942	13437	13437	PCC 11802	594535
CA	CA	PCC 7942	13438	13438	PCC 11802	594534
GA	GA	PCC 7942	13442	13442	PCC 11802	594530
AG	AG	PCC 7942	13443	13443	PCC 11802	594529
CA	CA	PCC 7942	13445	13445	PCC 11802	594527
GC	GC	PCC 7942	13450	13450	PCC 11802	594522
CA	CA	PCC 7942	13453	13453	PCC 11802	594519
AG	AG	PCC 7942	13454	13454	PCC 11802	594518
CT	CT	PCC 7942	13455	13455	PCC 11802	594517
CT	CT	PCC 7942	13457	13457	PCC 11802	594515
AG	AG	PCC 7942	13458	13458	PCC 11802	594514
CA	CA	PCC 7942	13470	13470	PCC 11802	594502
GC	GC	PCC 7942	13472	13472	PCC 11802	594500
TC	TC	PCC 7942	13475	13475	PCC 11802	594497
CT	CT	PCC 7942	13476	13476	PCC 11802	594496
AG	AG	PCC 7942	13479	13479	PCC 11802	594493
GC	GC	PCC 7942	13480	13480	PCC 11802	594492
AT	AT	PCC 7942	13481	13481	PCC 11802	594491
AG	AG	PCC 7942	13488	13488	PCC 11802	594484
CA	CA	PCC 7942	13492	13492	PCC 11802	594480
GT	GT	PCC 7942	13496	13496	PCC 11802	594476
GA	GA	PCC 7942	13498	13498	PCC 11802	594474
GA	GA	PCC 7942	13502	13502	PCC 11802	594461
TA	TA	PCC 7942	13507	13507	PCC 11802	594456
CT	CT	PCC 7942	13508	13508	PCC 11802	594455
TG	TG	PCC 7942	13517	13517	PCC 11802	594444
AG	AG	PCC 7942	13518	13518	PCC 11802	594443
AG	AG	PCC 7942	13521	13521	PCC 11802	594440
AC	AC	PCC 7942	13522	13522	PCC 11802	594439
TG	TG	PCC 7942	13524	13524	PCC 11802	594437
CG	CG	PCC 7942	13527	13527	PCC 11802	594434
AG	AG	PCC 7942	13529	13529	PCC 11802	594432
AC	AC	PCC 7942	13551	13551	PCC 11802	594425
TA	TA	PCC 7942	13561	13561	PCC 11802	594415
GA	GA	PCC 7942	13565	13565	PCC 11802	594410
TG	TG	PCC 7942	13566	13566	PCC 11802	594409
GA	GA	PCC 7942	13568	13568	PCC 11802	594407
AT	AT	PCC 7942	13571	13571	PCC 11802	594404
TG	TG	PCC 7942	13572	13572	PCC 11802	594403
CA	CA	PCC 7942	13575	13575	PCC 11802	594400
TG	TG	PCC 7942	13576	13576	PCC 11802	594399
TC	TC	PCC 7942	13583	13583	PCC 11802	594390
GA	GA	PCC 7942	13584	13584	PCC 11802	594389
TG	TG	PCC 7942	13592	13592	PCC 11802	594381
CT	CT	PCC 7942	13595	13595	PCC 11802	594378
GA	GA	PCC 7942	13597	13597	PCC 11802	594376
CA	CA	PCC 7942	13598	13598	PCC 11802	594375
GA	GA	PCC 7942	13601	13601	PCC 11802	594372
AG	AG	PCC 7942	13607	13607	PCC 11802	594366
GA	GA	PCC 7942	13610	13610	PCC 11802	594363
TG	TG	PCC 7942	13616	13616	PCC 11802	594357
AC	AC	PCC 7942	13619	13619	PCC 11802	594354
CT	CT	PCC 7942	13622	13622	PCC 11802	594351
GA	GA	PCC 7942	13624	13624	PCC 11802	594349
CT	CT	PCC 7942	13640	13640	PCC 11802	594333
TC	TC	PCC 7942	13654	13654	PCC 11802	594319
CG	CG	PCC 7942	13658	13658	PCC 11802	594315
TG	TG	PCC 7942	13673	13673	PCC 11802	594300
AG	AG	PCC 7942	13676	13676	PCC 11802	594297
GT	GT	PCC 7942	13679	13679	PCC 11802	594294
GA	GA	PCC 7942	13690	13690	PCC 11802	594283
AT	AT	PCC 7942	13703	13703	PCC 11802	594270
GA	GA	PCC 7942	13709	13709	PCC 11802	594264
GA	GA	PCC 7942	13712	13712	PCC 11802	594261
GA	GA	PCC 7942	13715	13715	PCC 11802	594258
AG	AG	PCC 7942	13721	13721	PCC 11802	594252
GA	GA	PCC 7942	13739	13739	PCC 11802	594234
GA	GA	PCC 7942	13742	13742	PCC 11802	594231
AT	AT	PCC 7942	13745	13745	PCC 11802	594228
GT	GT	PCC 7942	13748	13748	PCC 11802	594225
GA	GA	PCC 7942	13751	13751	PCC 11802	594222
TC	TC	PCC 7942	13757	13757	PCC 11802	594216
GA	GA	PCC 7942	13766	13766	PCC 11802	594207
AC	AC	PCC 7942	13769	13769	PCC 11802	594204
AT	AT	PCC 7942	13775	13775	PCC 11802	594198
GA	GA	PCC 7942	13784	13784	PCC 11802	594189
GT	GT	PCC 7942	13787	13787	PCC 11802	594186
TA	TA	PCC 7942	13790	13790	PCC 11802	594183
GT	GT	PCC 7942	13793	13793	PCC 11802	594180
GA	GA	PCC 7942	13804	13804	PCC 11802	594169
CT	CT	PCC 7942	13805	13805	PCC 11802	594168
AG	AG	PCC 7942	13807	13807	PCC 11802	594166
CG	CG	PCC 7942	13808	13808	PCC 11802	594165
GA	GA	PCC 7942	13814	13814	PCC 11802	594159
GT	GT	PCC 7942	13817	13817	PCC 11802	594156
CT	CT	PCC 7942	13820	13820	PCC 11802	594153
CG	CG	PCC 7942	13823	13823	PCC 11802	594150
TA	TA	PCC 7942	13827	13827	PCC 11802	594146
CA	CA	PCC 7942	13831	13831	PCC 11802	594142
TC	TC	PCC 7942	13835	13835	PCC 11802	594138
TC	TC	PCC 7942	13859	13859	PCC 11802	594114
GA	GA	PCC 7942	13861	13861	PCC 11802	594112
AT	AT	PCC 7942	13862	13862	PCC 11802	594111
AT	AT	PCC 7942	13868	13868	PCC 11802	594105
AC	AC	PCC 7942	13872	13872	PCC 11802	594101
GT	GT	PCC 7942	13879	13879	PCC 11802	594094
AG	AG	PCC 7942	13886	13886	PCC 11802	594087
GA	GA	PCC 7942	13889	13889	PCC 11802	594084
CG	CG	PCC 7942	13898	13898	PCC 11802	594075
AG	AG	PCC 7942	13900	13900	PCC 11802	594073
AG	AG	PCC 7942	13901	13901	PCC 11802	594072
AG	AG	PCC 7942	13912	13912	PCC 11802	594061
GA	GA	PCC 7942	13913	13913	PCC 11802	594060
CG	CG	PCC 7942	13919	13919	PCC 11802	594054
AG	AG	PCC 7942	13925	13925	PCC 11802	594048
AG	AG	PCC 7942	13949	13949	PCC 11802	594024
AG	AG	PCC 7942	13955	13955	PCC 11802	594018
CG	CG	PCC 7942	13958	13958	PCC 11802	594015
AG	AG	PCC 7942	13967	13967	PCC 11802	594006
AG	AG	PCC 7942	13982	13982	PCC 11802	593991
AG	AG	PCC 7942	14002	14002	PCC 11802	593971
AG	AG	PCC 7942	14012	14012	PCC 11802	593961
CA	CA	PCC 7942	14016	14016	PCC 11802	593957
GC	GC	PCC 7942	14017	14017	PCC 11802	593956
GC	GC	PCC 7942	14021	14021	PCC 11802	593952
AG	AG	PCC 7942	14051	14051	PCC 11802	593922
TC	TC	PCC 7942	14055	14055	PCC 11802	593918
GA	GA	PCC 7942	14059	14059	PCC 11802	593914
TG	TG	PCC 7942	14060	14060	PCC 11802	593913
GA	GA	PCC 7942	14064	14064	PCC 11802	593909
CT	CT	PCC 7942	14075	14075	PCC 11802	593898
TC	TC	PCC 7942	14098	14098	PCC 11802	593875
CT	CT	PCC 7942	14117	14117	PCC 11802	593856
TC	TC	PCC 7942	14132	14132	PCC 11802	593841
TC	TC	PCC 7942	14136	14136	PCC 11802	593837
TC	TC	PCC 7942	14138	14138	PCC 11802	593835
GA	GA	PCC 7942	14150	14150	PCC 11802	593823
[truncated: 336,424+ more rows]
