# Supplementary material for: A Novel Cyanobacterium Synechococcus elongatus PCC 11802 has Distinct Genomic and Metabolomic Characteristics Compared to its Neighbor PCC 11801
Source: Sci Rep. 2020 Jan 13;10:191. doi: 10.1038/s41598-019-57051-0 (PMC6957532; doi:10.1038/s41598-019-57051-0)
Supplement: Supplementary file 5 — Supplementary File S-4. [file 41598_2019_57051_MOESM5_ESM.zip › Supplementary File S-4.txt]

>Synechococcus elongatus PCC 11801_NSIA
CCAACGCCTATTCCAAGGGCGGCATTCCCCTGACCGTAGAAGGGGTCGCCAACATCAAAATTGCTGGCGAAGAACCGACGATTCACAACGCGATCGAGCGCCTTTTGGGCAAGAGCCGCAAGGAAATTGAGCAAATGGCCAAGGAAACCTTGGAAGGCAATTTGCGCGGCGTGCTGGCGAGTCTGACCCCAGAGCAGATCAACGAAGACAAAATCGCTTTTGCGAAAAGTCTGCTGGAAGAAGCAGAGGACGATCTCGAACAGCTCGGCCTTGTTTTGGATACGCTGCAAGTCCAGAACATTTCCGATGAAGTGGGCTATCTCTCAGCCAGCGGCCGCAAGCAGCGAGCTGATCTGCAGCGGGATGCCCGCATTGCGGAAGCGGAAGCCCAAGCCGCCTCGGCCATTCAGACAGCAGAGAATGACAAGATCACGGCGCTCCGGCGGATTGATCGCGACGTGGCGATCGCCCAAGCCGAAGCCGAACGCCGCATTCAAGATGCCCTGACGCGGCGTGAAGCCGTCGTGGCGGAAGCGGAAGCGGACATTGCGACTGAAGTTGCCCGTAGCCAAGCAGAACTACCCGTCCAGCAGGAACGGATCAAACAGGTGCAACAGCAACTCCAAGCGGATGTGATTGCCCCGGCGGAAGCTGCCTGCAAACGGGCGATCGCCGAAGCGCGGGGTTCTGCTGCTCGGATTGTCGAGGACGGGAAAGCCCAAGCTGAGGGCACTAAGCGACTGGCAGAAGCCTGGAAGTCAGCAGGAGGCAATGCACGCGAC

>Synechococcus elongatus PCC 11801_NSIB
CTGGAGTCTCTGCTCTCCACCCTATCGGGCACCGTACCGGATATTGATGTCGAGTCGATTACGGTGATTGGCGAAGGCGAAGGCACCGCAACCCAGATTGCCAGTCTGCTCGAAAAACTGAAGCAGACCACCGGTATTGACCTCGCCAAATCACTTCCTGGTCAATCCACACCACCATCAACAAAGTGATTGACCGTAGGGATGTGACCGCGATCGCTTGTCAAGAATCCCAGTGATCCCAAACCATAGGAAGGCAAGCCCGTTCGGCTTGCCTCTTTTTGAGGACTATCCCAATGTCTGTGGAACGCACGTTTATTGCCATCAAACCCGATGGCGTTCAGCGGGGCCTGGTGGGTACGATCATCAGCCGCTTCGAGCAAAAAGGGTTTAAATTAGTGGGCCTCAAGCAGCTCAAGCCCAGCCGTGAGCTGGCTGAGCAGCACTATGATGTTCACCGCGAGCGCCCCTTCTTCAATGGCCTTGTTGAGTTCATCACTTCCGGCCCGATCGTGGCGATCGTCTTGGAGGGAGACGGCGTTGTGGCTGCAGCCCGTAAATTGATCGGTGCGACCAATCCGCTGACGGCGGAACCGGGTACGATTCGCGGTGACTTTGGCGTCAACATTGGCCGCAACATCATCCACGGCTCGGATGCGATCGAGACGGCGCAACGGGAAATTGCGCTCTGGTTCAGCTCCGAAGAGCTGACCGAGTGGACTCCCACGATTCAACCCTGGCTCTACGAATAAGCACTGCATCCCCTCAGAGAGACATTGCCA
